# Supplementary material for: A genomic region associated with iteroparous spawning phenology is linked with age‐at‐maturity in female steelhead trout
Source: Evol Appl. 2023 Dec 11;17(2):e13622. doi: 10.1111/eva.13622 (PMC10853659; doi:10.1111/eva.13622)
Supplement: Supplementary file 10 — Table S1. [file EVA-17-e13622-s012.xlsx]

## Sheet: Sheet1
	sample name	analysis	location	N	sex	phenotype	library type	read pairs	trimmed genome coverage (min 10x depth)
	DWO Consecutive	iteroparity	Dworshak NFH, Clearwater River	33	F	consecutive spawn	barcoded	323153948	0.71089
	YAK Consecutive	iteroparity	Prosser Dam, Yakima River	56	F	consecutive spawn	barcoded	243072841	0.67911
	DWO Skip	iteroparity	Dworshak NFH, Clearwater River	35	F	skip spawn	barcoded	239902631	0.68491
	YAK Skip	iteroparity	Prosser Dam, Yakima River	59	F	skip spawn	barcoded	284760556	0.69746
	WAL 1-Ocean FEM	age-at-maturity	Wallowa SFH, Wallowa (Grand Ronde) River	27	F	1-ocean-age-at-maturity	pooled	213126421	0.58569
	PAH 1-Ocean FEM	age-at-maturity	Pahsimeroi NFH, Salmon River	45	F	1-ocean-age-at-maturity	pooled	418831125	0.69714
	PAH 2-Ocean FEM	age-at-maturity	Pahsimeroi NFH, Salmon River	45	F	2-ocean-age-at-maturity	pooled	398547517	0.70585
	DWO 2-Ocean FEM	age-at-maturity	Dworshak NFH, Clearwater River	81	F	2-ocean-age-at-maturity	pooled	495665372	0.71112
	DWO 1-Ocean MALE	age-at-maturity	Dworshak NFH, Clearwater River	31	M	1-ocean-age-at-maturity	pooled	357132157	0.64789
	PAH 1-Ocean MALE	age-at-maturity	Pahsimeroi NFH, Salmon River	45	M	1-ocean-age-at-maturity	pooled	247246392	0.57784
	WAL 1-Ocean MALE	age-at-maturity	Wallowa SFH, Wallowa (Grand Ronde) River	28	M	1-ocean-age-at-maturity	pooled	365623624	0.66448
	DWO 2-Ocean MALE	age-at-maturity	Dworshak NFH, Clearwater River	90	M	2-ocean-age-at-maturity	pooled	244371187	0.50823
	PAH 2-Ocean MALE	age-at-maturity	Pahsimeroi NFH, Salmon River	45	M	2-ocean-age-at-maturity	pooled	306690491	0.66532
	WAL 2-Ocean MALE	age-at-maturity	Wallowa SFH, Wallowa (Grand Ronde) River	36	M	2-ocean-age-at-maturity	pooled	203314728	0.61261
