# Supplementary material for: A genomic region associated with iteroparous spawning phenology is linked with age‐at‐maturity in female steelhead trout
Source: Evol Appl. 2023 Dec 11;17(2):e13622. doi: 10.1111/eva.13622 (PMC10853659; doi:10.1111/eva.13622)
Supplement: Supplementary file 11 — File S1. [file EVA-17-e13622-s010.sh]

#!/usr/bin/env bash

########################################################################################################################
###Using ANGSD and ngsLD with kelt data
##run ANGSD with poolparty sites from PPalign (all kelt sites)
##what follows:
##1) run ANGSD once with all data to get maj/min allele for each site
##2) run ANGSD once on each population to filter by minimum number of individuals (and if desired, population-specific MAF etc.)
##3) run ANGSD with sites filtered by minimum number of individuals to generate Beagle file of genotype likelihoods
##4) run ngsLD for select chromosomes to estimate LD, then summarize in windows
##if sites have been satisfactorily filtered previously, e.g. with PoolParty, for association analysis only a single run is necessary, combining 1) and 3), i.e. just add the -doAssoc command to the first run

##Note that some commands require the bam files to be indexed, which poolparty only does for the population bams
##the individual bams can be indexed in parallel with ' ls *_filtered.bam | parallel -j 16 "samtools index {}" ' (where -j specifies the number of processors to use)


REF=/data/genomes/Omy/USDA_OmykA_1.1_GCA_013265735.3/Omy_USDA1.1.fasta

cd BAMS
ls *_filtered.bam | parallel -j 16 "samtools index {}"


REF=/data/genomes/Omy/USDA_OmykA_1.1_GCA_013265735.3/Omy_USDA1.1.fasta

mkdir pp_ANGSD
cd pp_ANGSD
cut -f1-2 ../kelt_YD_newRT.sync > kelt_YD_PP_all_sites.txt
wc -l kelt_YD_PP_all_sites.txt #12114378
angsd sites index kelt_YD_PP_all_sites.txt

mkdir OUT
##run angsd to 1) certify that ANGSD finds the same SNPs and 2) get maj/min allele to feed to pop-specific runs
angsd -b all_bams_newRT.txt -ref $REF -out OUT/poolparty_all_sites \ 
		-sites kelt_YD_PP_all_sites.txt \ 
		-uniqueOnly 1 -remove_bads 1 -only_proper_pairs 1 -trim 0 -C 50 -baq 1 -minMapQ 20 -minQ 20 \ 
		-minInd 1 -setMinDepth 1 -setMaxDepth 1500 -setMinDepthInd 1 -doCounts 1 -dumpCounts 2 \ 
		-GL 1 -nThreads 16 -doMajorMinor 1 \ 
		-doGlf 2 -doGeno 3 -doPost 2 \ 
		-doSnpStat 1 -sb_pval 0 -qscore_pval 0 -doHWE 1 -maxHetFreq 1 \ 
		-doMaf 1 |& tee log_angsd_poolparty_all_sites.txt

#angsd -b all_bams_newRT.txt -ref /data/genomes/Omy/USDA_OmykA_1.1_GCA_013265735.3/Omy_USDA1.1.fasta -out OUT/poolparty_all_sites -sites kelt_YD_PP_all_sites.txt -uniqueOnly 1 -remove_bads 1 -only_proper_pairs 1 -trim 0 -C 50 -baq 1 -minMapQ 20 -minQ 20 -minInd 1 -setMinDepth 1 -setMaxDepth 1500 -setMinDepthInd 1 -doCounts 1 -dumpCounts 2 -GL 1 -nThreads 16 -doMajorMinor 1 -doGlf 2 -doGeno 3 -doPost 2 -doSnpStat 1 -sb_pval 0 -qscore_pval 0 -doHWE 1 -maxHetFreq 1 -doMaf 1 |& tee log_angsd_poolparty_all_sites.txt
#returns 12,108,129 sites 

##maj/min must be consistent; specifying maj/min alleles from ANGSD of all data


gunzip -c OUT/poolparty_all_sites.mafs.gz | grep -v "chromo" | cut -f1-4 > pp_all_bams_sites_major.txt
cut -f1 pp_all_bams_sites_major.txt | uniq > pp_all_bams_regions.txt
angsd sites index pp_all_bams_sites_major.txt

cut -f1-3 all_bams_newRT_meta.txt | grep "0$" | cut -f1-2 | grep "0$" | cut -f1 > dwor_skip_bams.txt
cut -f1-3 all_bams_newRT_meta.txt | grep "0$" | cut -f1-2 | grep "1$" | cut -f1 > dwor_con_bams.txt
cut -f1-3 all_bams_newRT_meta.txt | grep "1$" | cut -f1-2 | grep "0$" | cut -f1 > yak_skip_bams.txt
cut -f1-3 all_bams_newRT_meta.txt | grep "1$" | cut -f1-2 | grep "1$" | cut -f1 > yak_con_bams.txt

##loop over pops X phenotypes to filter for sites called at a minimum ind in each pop (overlap after);
##this is not strictly necessary for association analyses if sites have already been satisfactorily filtered (e.g. with PoolParty)
##in that case, association analysis could be combined with the first/previous run
#-ref specifies reference allele as major in -doMajorMinor 4; -sites specifies major allele in -doMajorMinor 3
#-ref is necessary for filtering reads in BAM file
#the major allele must be consistent, and is specified by SITES file

REF=/data/genomes/Omy/USDA_OmykA_1.1_GCA_013265735.3/Omy_USDA1.1.fasta

for POP in dwor yak; do
    for PHENO in skip con; do
 		angsd -b "$POP"_"$PHENO"_bams.txt -ref "$REF" -out OUT/pp_"$POP"_"$PHENO"_NOmaf \ 
				-sites pp_all_bams_sites_major.txt  -rf pp_all_bams_regions.txt \ 
				-uniqueOnly 1 -remove_bads 1 -only_proper_pairs 1 -trim 0 -C 50 -baq 1 -minMapQ 20 -minQ 20 \ 
				-minInd 3 -setMinDepth 10 -setMaxDepth 400 -doCounts 1 \
                -GL 1 -nThreads 16 -doMajorMinor 3 \ 
				-doGlf 2 -doGeno 3 -doPost 2 \ 
				-doSnpStat 1 -sb_pval 0 -qscore_pval 0 -doHWE 1 -maxHetFreq 1 \ 
				-doMaf 1 |& tee pp_"$POP"_"$PHENO"_NOmaf_log.txt

	done
done


#each run returns ~8 million sites of the original 12
#dwor-con: 9317706; NO MAF: 11266223
#dwor-skip: 8498657; NO MAF: 10497697
#yak-con: 8700140; NO MAF: 10633293
#yak-skip: 9119848; NO MAF: 10999075
#extract sites with min 3 individuals in each pop; keep only those with min 3 in ALL pops (present 4 times in combined list from each pop-specific run)
gunzip -c OUT/pp_yak*_NOmaf.mafs.gz OUT/pp_dwor*_NOmaf.mafs.gz | cut -f1-2 | grep -v "chromo" | grep "Omy" | sort -k1.4 -k2 -n | uniq -c > pp_all_bams_pop_sites_counts_CHROMS_NOmaf.txt # 11506043
awk '$1==4' pp_all_bams_pop_sites_counts_CHROMS_NOmaf.txt | tr -s " " | cut -f3 -d" " > pp_all_bams_pop_sites_min3EACH_NOmaf.txt ##9,499,160 sites
angsd sites index pp_all_bams_pop_sites_min3EACH_NOmaf.txt
cut -f1 pp_all_bams_pop_sites_min3EACH_NOmaf.txt | sort | uniq > pp_all_bams_pop_sites_min3EACH_chroms.txt 


##without q-value filter, no population-MAF
angsd -b all_bams_newRT.txt -ref $REF -out OUT/pp_all_bams_newRT_assoc_noQnoPmaf \ 
		-sites pp_all_bams_pop_sites_min3EACH_NOmaf.txt -rf pp_all_bams_pop_sites_min3EACH_chroms.txt \ 
		-uniqueOnly 1 -remove_bads 1 -only_proper_pairs 1 -trim 0 -C 50 -baq 1 -minMapQ 20 -minQ 20 \ 
		-minInd 12 -setMinDepth 40 -setMaxDepth 1500 -setMinDepthInd 1 -doCounts 1 -dumpCounts 2 \ 
		-GL 1 -nThreads 16 -doMajorMinor 1 -SNP_pval 0.000001 \ 
		-doGlf 2 -doGeno 3 -doPost 2 -skipTriallelic 1 \ 
		-doSnpStat 1 -sb_pval 0.001 -doHWE 1 -maxHetFreq 0.95 \ 
		-doMaf 1 -minMaf 0.05 \ 
		-doAsso 5 -yBin all_bams_newRT_meta_pheno.txt -cov all_bams_newRT_meta_cov.txt |& tee log_pp_angsd_all_bams_newRT_assoc_noQnoPmaf.txt

#        -> Number of sites retained after filtering: 7,968,617


##repeat association test in each population (only sites from above SNP filters)
cut -f1-3 all_bams_newRT_meta.txt | grep "0$" | cut -f1 > dwor_bams.txt
cut -f1-3 all_bams_newRT_meta.txt | grep "1$" | cut -f1 > yak_bams.txt
cut -f1-3 all_bams_newRT_meta.txt | grep "0$" | cut -f2 > dwor_phenotype.txt
cut -f1-3 all_bams_newRT_meta.txt | grep "1$" | cut -f2 > yak_phenotype.txt

gunzip -c OUT/pp_all_bams_newRT_assoc.mafs.gz | grep -v "chromo" | cut -f1-4 > pp_all_bams_newRT_assoc_sites_major.txt
cut -f1 pp_all_bams_newRT_assoc_sites_major.txt | uniq > pp_all_bams_newRT_assoc_regions.txt
angsd sites index pp_all_bams_newRT_assoc_sites_major.txt

angsd -b dwor_bams.txt -ref /data/genomes/Omy/USDA_OmykA_1.1_GCA_013265735.3/Omy_USDA1.1.fasta -out OUT/pp_all_bams_newRT_assoc_DWO_noQ -sites pp_all_bams_pop_sites_min3EACH_maf.txt -rf pp_all_bams_pop_sites_min3EACH_chroms.txt -uniqueOnly 1 -remove_bads 1 -only_proper_pairs 1 -trim 0 -C 50 -baq 1 -minMapQ 20 -minQ 20 -minInd 12 -setMinDepth 40 -setMaxDepth 1500 -setMinDepthInd 1 -doCounts 1 -dumpCounts 2 -GL 1 -nThreads 16 -doMajorMinor 1 -doGlf 2 -doGeno 3 -doPost 2 -skipTriallelic 1 -doMaf 1 -minMaf 0.05 -doSnpStat 1 -sb_pval 0.001 -doHWE 1 -maxHetFreq 0.95 -doAsso 5 -yBin dwor_phenotype.txt |& tee log_pp_angsd_all_bams_newRT_assoc_DWO_noQ.txt
#        -> Number of sites retained after filtering: 5,616,489

angsd -b yak_bams.txt -ref /data/genomes/Omy/USDA_OmykA_1.1_GCA_013265735.3/Omy_USDA1.1.fasta -out OUT/pp_all_bams_newRT_assoc_YAK_noQ -sites pp_all_bams_pop_sites_min3EACH_maf.txt -rf pp_all_bams_pop_sites_min3EACH_chroms.txt -uniqueOnly 1 -remove_bads 1 -only_proper_pairs 1 -trim 0 -C 50 -baq 1 -minMapQ 20 -minQ 20 -minInd 12 -setMinDepth 40 -setMaxDepth 1500 -setMinDepthInd 1 -doCounts 1 -dumpCounts 2 -GL 1 -nThreads 16 -doMajorMinor 1 -doGlf 2 -doGeno 3 -doPost 2 -skipTriallelic 1 -doMaf 1 -minMaf 0.05 -doSnpStat 1 -sb_pval 0.001 -doHWE 1 -maxHetFreq 0.95 -doAsso 5 -yBin yak_phenotype.txt |& tee log_pp_angsd_all_bams_newRT_assoc_YAK_noQ.txt
#        -> Number of sites retained after filtering: 5231226

##number of sites in common: 4,853,481


mkdir ngsLD

#chr25
gunzip -c pp_all_bams_newRT_assoc_noQnoPmaf.mafs.gz | grep "Omy25_25q" | cut -f1-2 | gzip > ./ngsLD/pp_all_bams_newRT_assoc_noQnoPmaf_25_sites.pos.gz # 178,286 sites
gunzip -c pp_all_bams_newRT_assoc_noQnoPmaf.beagle.gz | grep "Omy25_25q" | cut -f4- | gzip > ./ngsLD/pp_all_bams_newRT_assoc_noQnoPmaf_25.beagle.ngsLDinput.gz

LD_LIBRARY_PATH=$LD_LIBRARY_PATH:~/miniconda3/envs/ngsLD_env/lib/; export LD_LIBRARY_PATH

~/bin/ngsLD/ngsLD --geno pp_all_bams_newRT_assoc_noQnoPmaf_25.beagle.ngsLDinput.gz \
--pos pp_all_bams_newRT_assoc_noQnoPmaf_25_sites.pos.gz \
--probs \
--n_ind 183 \
--n_sites 178286 \
--max_kb_dist 1000 \
--n_threads 16 \
--out kelt_newRT_pp_25.ld

~/bin/ngsLD/ngsLD --geno pp_all_bams_newRT_assoc_noQnoPmaf_25.beagle.ngsLDinput.gz --pos pp_all_bams_newRT_assoc_noQnoPmaf_25_sites.pos.gz --probs --n_ind 183 --n_sites 178286 --max_kb_dist 100 --n_threads 16 --out kelt_newRT_pp_25.ld

paste <( paste <( paste <(cut -f1 kelt_newRT_pp_25.ld | cut -f1 -d":") <(cut -f1 kelt_newRT_pp_25.ld | cut -f2 -d":")) <( paste <(cut -f2 kelt_newRT_pp_25.ld | cut -f1 -d":") <(cut -f2 kelt_newRT_pp_25.ld | cut -f2 -d":")) ) kelt_newRT_pp_25.ld > kelt_newRT_pp_25_delimited.ld

Rscript ngsLD_plot_window_LD_remote.R kelt_newRT_pp_25_delimited.ld kelt_newRT_pp_25_windowedLD.txt


####Rscript to average LD in windows (called "ngsLD_plot_window_LD_remote.R")

args <- commandArgs()
name <- args[6]
outname <- args[7]
print("Ralert: reading input file")
LD<-read.delim(name,header=F)
print("Ralert: Done reading input file")
colnames(LD)<-c("chrA","posA","chrB","posB","A","B","dist","rsq","D","Dprime","EM")
LD<-LD[,c("chrA","posA","chrB","posB","EM")]
LD[,c("posA","posB","EM")]<-apply(LD[,c("posA","posB","EM")],2,function(x) as.numeric(as.character(x)))

chr<-as.character(unique(LD$chrA))
print(c("Ralert: Number of chromosomes: ",length(chr)))
windowed_ld<-as.data.frame(matrix(nrow=0,ncol=8))

step<-5000
window<-c(100000,50000,25000,10000)

for(w in 1:length(window)){
  for(c in 1:length(chr)){
    print(chr[c])
    start=0
    end<-max( c( LD$posA[LD$chrA==chr[c]],LD$posB[LD$chrB==chr[c]] ) )
    steps<-floor(end/step)+1 
    for(s in 1:steps ) {
      print(c(s,steps,chr[c],window[w],step))
      df<-LD[LD$posA>=(start+((s-1)*step))&LD$posA<=(window[w]+((s-1)*step))&LD$posB>=(start+((s-1)*step))&LD$posB<=(window[w]+((s-1)*step)),]
      firstpos<-min(c(df$posA,df$posB))
      lastpos<-max(c(df$posA,df$posB))
      if(((lastpos-firstpos)<(window-step))&(lastpos==end)){break}
      ld_mean<-mean(df$EM,na.rm=T)
      ld_max<-max(df$EM,na.rm=T)
      num<-nrow(df)
      chrom<-chr[c]
      windowed_ld<-rbind(windowed_ld,cbind(chrom,firstpos,lastpos,ld_mean,ld_max,num,window[w],step))
      write.table(windowed_ld[nrow(windowed_ld),],file=outname,col.names=F,row.names=F,quote=FALSE,sep="\t",append=T)
    }
  }
}

write.table(windowed_ld,file=outname,col.names=TRUE,row.names=F,quote=FALSE,sep="\t",append=F)
