# Supplementary material for: A genomic region associated with iteroparous spawning phenology is linked with age‐at‐maturity in female steelhead trout
Source: Evol Appl. 2023 Dec 11;17(2):e13622. doi: 10.1111/eva.13622 (PMC10853659; doi:10.1111/eva.13622)
Supplement: Supplementary file 12 — File S2. [file EVA-17-e13622-s008.xlsx]

## Sheet: LS_CMH_FETcom_pops
chr	beg	end	peak	set	test	quantile	same/dif?	region ID	count/region
Omy01	16319069	16370134	45.6723	both	CMH	85	d	1	1
Omy01	70190603	70880631	309.925	DWO	FET	75	d	2	4
Omy01	70201205	70808083	186.732	both	FET	75	s	2	3
Omy01	70508969	70660391	91.0439	DWO	FET	85	s	2	2
Omy01	70510597	70627481	64.0826	both	FET	85	s	2	1
Omy01	71977291	72017842	45.5342	both	FET	85	d	3	5
Omy01	71977291	71993022	34.4767	both	FET	95	s	3	4
Omy01	71977291	71993022	32.2684	DWO	FET	95	s	3	3
Omy01	71980481	71988163	26.1713	both	FET	99	s	3	2
Omy01	71980481	71985881	15.2985	DWO	FET	99	s	3	1
Omy02	60240307	60599505	177.033	both	CMH	75	d	4	5
Omy02	60248307	60507994	121.16	both	FET	75	s	4	4
Omy02	60288120	60414953	81.8409	both	CMH	85	s	4	3
Omy02	60312541	60404182	49.3823	both	FET	85	s	4	2
Omy02	60317456	60341870	25.8504	both	CMH	95	s	4	1
Omy03	24393747	24830272	215.307	both	CMH	75	d	5	1
Omy03	45884609	45901841	65.2221	DWO	FET	85	d	6	1
Omy04_Omy04q	11866716	12121162	116.804	DWO	FET	75	d	7	3
Omy04_Omy04q	11867687	12103391	87.4011	both	FET	75	s	7	2
Omy04_Omy04q	11867945	12097695	109.474	both	CMH	75	s	7	1
Omy04_Omy04q	26241426	26495122	60.5256	YAK	FET	75	d	8	1
Omy04_Omy04q	45257305	45258691	14.7495	both	FET	99	d	9	2
Omy04_Omy04q	45257418	45258416	11.9309	both	CMH	99	s	9	1
Omy06	5986298	6060293	67.0265	YAK	FET	75	d	10	1
Omy06	33957085	34438768	180.773	both	FET	75	d	11	12
Omy06	33957085	34495768	277.33	DWO	FET	75	s	11	11
Omy06	33962543	34186865	121.591	DWO	FET	85	s	11	10
Omy06	33964256	34016586	52.4202	both	FET	85	s	11	9
Omy06	33964256	33987006	42.6012	DWO	FET	95	s	11	8
Omy06	33964695	34392900	154.764	both	CMH	75	s	11	7
Omy06	33967574	33977345	25.7387	both	FET	95	s	11	6
Omy06	33967574	33975674	22.6997	both	CMH	95	s	11	5
Omy06	33967826	33974585	18.8337	DWO	FET	99	s	11	4
Omy06	34057338	34162705	63.2694	both	FET	85	ssd	11b	3
Omy06	34080633	34159351	76.32	both	CMH	85	s	11b	2
Omy06	34087035	34109251	34.4685	both	CMH	95	s	11b	1
Omy06	45940570	46382679	113.454	YAK	FET	75	d	12	1
Omy06	49054022	49060106	41.2587	YAK	FET	85	d	13	1
Omy07	39282676	39814168	252.338	DWO	FET	75	d	14	3
Omy07	39298350	39764109	143.824	both	FET	75	s	14	2
Omy07	39398066	39595883	81.1302	DWO	FET	85	s	14	1
Omy07	58347294	58512644	63.0648	YAK	FET	75	d	15	1
Omy07	78576550	78759925	97.0374	both	CMH	75	d	16	1
Omy07	87368010	87374017	26.5162	DWO	FET	95	d	17	1
Omy09	18301529	18448367	61.3769	YAK	FET	75	d	18	1
Omy09	23866415	23887243	46.1864	YAK	FET	85	d	19	3
Omy09	23866415	23874698	29.8867	YAK	FET	95	s	19	2
Omy09	23867252	23868852	14.7057	YAK	FET	99	s	19	1
Omy10	8229976	8230265	13.7333	both	CMH	99	d	20	1
Omy10	12848777	13095182	105.933	both	FET	75	d	21	3
Omy10	12856555	13127977	115.362	both	CMH	75	s	21	2
Omy10	12861393	13127977	136.165	DWO	FET	75	s	21	1
Omy10	18621769	19009071	133.368	DWO	FET	75	d	22	1
Omy10	45625148	46228409	167.44	DWO	FET	75	d	23	2
Omy10	45705239	46134933	98.6076	both	CMH	75	s	23	1
Omy11	5013740	5029250	35.4788	DWO	FET	95	d	24	4
Omy11	5013762	5029022	27.7018	both	FET	95	s	24	3
Omy11	5013805	5017171	18.6383	both	FET	99	s	24	2
Omy11	5013830	5016936	19.9193	DWO	FET	99	s	24	1
Omy11	24692861	24990351	111.94	both	FET	75	d	25	4			11
Omy11	24700913	25068109	154.007	both	CMH	75	s	25	3
Omy11	24700913	24775168	80.3827	both	CMH	85	s	25	2
Omy11	24701101	24749319	47.1562	both	FET	85	s	25	1
Omy11	37541243	38543424	115.399	both	FET	75	d	26	2
Omy11	37547033	38543868	153.373	DWO	FET	75	s	26	1
Omy11	44057895	44061047	21.5442	YAK	FET	95	d	27	2
Omy11	44057895	44059141	15.3191	YAK	FET	99	s	27	1
Omy11	65176009	65177605	12.6862	both	CMH	99	d	28	1
Omy11	79131083	79131488	12.3524	both	CMH	99	d	29	1
Omy12	14866632	15118945	78.3829	YAK	FET	75	d	30	1
Omy12	25883561	25892527	24.0029	YAK	FET	95	d	31	1
Omy13	19320847	19565117	109.971	both	CMH	75	d	32	1
Omy15	33861158	34086579	67.2221	YAK	FET	75	d	33	1
Omy15	44042174	44357034	169.141	DWO	FET	75	d	34	1
Omy16	7212622	7221228	26.7242	both	CMH	95	d	35	2
Omy16	7212622	7217764	14.4417	both	CMH	99	s	35	1
Omy17	62452452	62455435	33.8349	DWO	FET	95	d	36	1
Omy19	43787040	43813749	35.1704	YAK	FET	85	d	37	2
Omy19	43787040	43795957	23.6245	YAK	FET	95	s	37	1
Omy19	46918290	46924495	12.6793	YAK	FET	99	d	38	1
Omy19	59049106	59053325	22.6091	both	FET	95	d	39	4			19
Omy19	59049106	59050844	20.2091	both	FET	99	s	39	3
Omy19	59049106	59054289	24.2735	both	CMH	95	s	39	2
Omy19	59049106	59050625	19.7729	both	CMH	99	s	39	1
Omy20	34063889	34210893	96.9691	both	CMH	75	d	40	1
Omy20	36399272	36418551	57.3578	both	FET	85	d	41	6
Omy20	36399272	36406004	35.6559	both	FET	95	s	41	5
Omy20	36399272	36417022	75.8778	DWO	FET	85	s	41	4
Omy20	36399272	36406794	48.6025	DWO	FET	95	s	41	3
Omy20	36400973	36402282	21.6649	both	FET	99	s	41	2
Omy20	36400973	36402246	24.0172	DWO	FET	99	s	41	1
Omy21	23535312	23536278	11.5536	both	CMH	99	d	42	1
Omy22	3841739	3842173	14.6885	DWO	FET	99	d	43	1
Omy22	26489649	26498694	31.4276	DWO	FET	95	d	44	2
Omy22	26489649	26491648	20.0226	DWO	FET	99	s	44	1
Omy22	32227597	32229263	14.7959	DWO	FET	99	d	45	1
Omy23	19079541	19080125	14.2459	both	FET	99	d	46	3
Omy23	19079541	19080746	24.8023	DWO	FET	95	s	46	2
Omy23	19079541	19080125	19.0423	DWO	FET	99	s	46	1
Omy23	37630542	37856138	118.026	DWO	FET	75	d	47	4
Omy23	37708818	37745022	68.9408	DWO	FET	85	s	47	3
Omy23	37708926	37739497	44.4712	both	FET	85	s	47	2
Omy23	37711792	37729814	39.6481	DWO	FET	95	s	47	1
Omy23	56687457	57003835	133.406	DWO	FET	75	d	48	6			23
Omy23	56798841	57007952	112.974	both	FET	75	s	48	5
Omy23	56798841	56997726	99.213	both	CMH	75	s	48	4
Omy23	56802609	56870966	53.9371	both	CMH	85	s	48	3
Omy23	56802609	56877958	81.0861	DWO	FET	85	s	48	2
Omy23	56802820	56877713	66.5761	both	FET	85	s	48	1
Omy24	17659304	17685306	38.3176	YAK	FET	85	d	49	1
Omy24	36347654	36348557	10.8644	both	CMH	99	d	50	2
Omy24	36347654	36348560	12.8451	YAK	FET	99	s	50	1
Omy25_25q	3899228	4735748	228.475	both	CMH	75	d	51	6
Omy25_25q	3935299	4595156	156.503	both	FET	75	s	51	5
Omy25_25q	3935299	4210277	85.7046	both	CMH	85	s	51	4
Omy25_25q	3935299	4598970	229.19	DWO	FET	75	s	51	3
Omy25_25q	3936146	4208691	95.1941	DWO	FET	85	s	51	2
Omy25_25q	3954740	4147520	43.2886	both	FET	85	s	51	1
Omy25_25q	7890705	7892158	11.3368	YAK	FET	99	d	52	1
Omy25_25q	22932157	22933017	13.8586	DWO	FET	99	d	53	4
Omy25_25q	22980289	23324699	111.219	both	CMH	75	s	53	3
Omy25_25q	22989036	23064043	54.6532	both	CMH	85	s	53	2
Omy25_25q	22989868	23000222	20.3969	both	CMH	95	s	53	1
Omy26	12411162	13274946	115.841	both	FET	75	d	54	4
Omy26	12411162	12978697	87.6419	both	CMH	75	s	54	3
Omy26	12411162	13738675	234.709	DWO	FET	75	s	54	2
Omy26	12411162	12482278	49.367	DWO	FET	85	s	54	1
Omy26	17969809	17982251	15.754	both	FET	99	d	55	2
Omy26	17969809	17982222	14.2907	DWO	FET	99	s	55	1
Omy27	17947990	17948639	25.0297	DWO	FET	95	d	56	3
Omy27	17947998	17948602	20.541	both	FET	95	s	56	2
Omy27	17947998	17948617	20.7637	both	CMH	95	s	56	1
Omy28	16041586	16095118	45.7027	both	FET	85	d	57	5			28
Omy28	16041586	16103621	47.4055	both	CMH	85	s	57	4
Omy28	16044739	16054619	21.1564	both	FET	95	s	57	3
Omy28	16045072	16053158	19.9122	YAK	FET	95	s	57	2
Omy28	16045108	16046848	12.0112	YAK	FET	99	s	57	1
Omy29_Y	14256326	14260796	23.1497	both	CMH	95	d	58	2
Omy29_Y	14256326	14257282	12.3917	both	CMH	99	s	58	1
Omy29_Y	27424765	27848853	117.91	both	FET	75	d	59	7	LD outlier
Omy29_Y	27426556	27866085	164.043	both	CMH	75	s	59	6
Omy29_Y	27430077	27888949	230.812	DWO	FET	75	s	59	5
Omy29_Y	27446419	27560729	79.8121	DWO	FET	85	s	59	4
Omy29_Y	27446769	27498408	45.2599	both	CMH	85	s	59	3
Omy29_Y	27592528	27593800	23.3201	YAK	FET	95	ssd	59b	2
Omy29_Y	27592528	27593029	13.6041	YAK	FET	99	s	59b	1
Omy29_Y	35670298	35878687	90.0996	both	FET	75	d	60	2
Omy29_Y	35670298	35891337	113.975	both	CMH	75	s	60	1
Omy30_Omy04p	3290007	3324897	44.3768	both	CMH	85	d	61	5
Omy30_Omy04p	3290086	3300763	34.0575	both	CMH	95	s	61	4
Omy30_Omy04p	3290146	3300732	26.6643	both	FET	95	s	61	3
Omy30_Omy04p	3290146	3292433	19.4643	both	FET	99	s	61	2
Omy30_Omy04p	3290146	3291414	21.2393	both	CMH	99	s	61	1
Omy30_Omy04p	10190671	10230436	56.727	YAK	FET	75	d	62	4
Omy30_Omy04p	10194217	10199655	39.1933	YAK	FET	85	s	62	3
Omy30_Omy04p	10194376	10196544	24.3288	YAK	FET	95	s	62	2
Omy30_Omy04p	10194388	10194829	11.7737	YAK	FET	99	s	62	1
Omy30_Omy04p	11132220	11760358	184.258	both	FET	75	d	63	4
Omy30_Omy04p	11134173	11886682	276.638	DWO	FET	75	s	63	3
Omy30_Omy04p	11198789	11259715	86.5614	DWO	FET	85	s	63	2
Omy30_Omy04p	11204931	11255097	53.5936	both	FET	85	s	63	1
Omy30_Omy04p	29526819	29670423	59.2368	YAK	FET	75	d	64	1
Omy30_Omy04p	35632757	35960885	168.019	DWO	FET	75	d	65	6
Omy30_Omy04p	35661424	35993388	181.152	both	FET	75	s	65	5
Omy30_Omy04p	35661424	36054026	226.027	both	CMH	75	s	65	4
Omy30_Omy04p	35679271	35755276	44.3385	both	FET	85	s	65	3
Omy30_Omy04p	35679271	35753173	67.5116	DWO	FET	85	s	65	2
Omy30_Omy04p	35784262	35840120	44.4804	both	CMH	85	s	65	1
Omy31_Omy25p	38220197	38452364	119.485	DWO	FET	75	d	66	2
Omy31_Omy25p	38331697	38333572	13.9377	DWO	FET	99	s	66	1
Omy32_Omy14p	11471209	11501813	26.5505	DWO	FET	95	d	67	1

## Sheet: LS_CMH_FETcomboP
chr	beg	end	peak	set	test	quantile	same/dif?	region ID	count/region
Omy01	16319069	16370134	45.6723	both	CMH	85	d	1	1
Omy01	70201205	70808083	186.732	both	FET	75	d	2	2
Omy01	70510597	70627481	64.0826	both	FET	85	s	2	1
Omy01	71977291	72017842	45.5342	both	FET	85	d	3	3
Omy01	71977291	71993022	34.4767	both	FET	95	s	3	2
Omy01	71980481	71988163	26.1713	both	FET	99	s	3	1
Omy02	60240307	60599505	177.033	both	CMH	75	d	4	5
Omy02	60248307	60507994	121.16	both	FET	75	s	4	4
Omy02	60288120	60414953	81.8409	both	CMH	85	s	4	3
Omy02	60312541	60404182	49.3823	both	FET	85	s	4	2
Omy02	60317456	60341870	25.8504	both	CMH	95	s	4	1
Omy03	24393747	24830272	215.307	both	CMH	75	d	5	1
Omy04_Omy04q	11867687	12103391	87.4011	both	FET	75	d	6	2
Omy04_Omy04q	11867945	12097695	109.474	both	CMH	75	s	6	1
Omy04_Omy04q	45257305	45258691	14.7495	both	FET	99	d	7	2
Omy04_Omy04q	45257418	45258416	11.9309	both	CMH	99	s	7	1
Omy06	33957085	34438768	180.773	both	FET	75	d	8	8
Omy06	33964256	34016586	52.4202	both	FET	85	s	8	7
Omy06	33964695	34392900	154.764	both	CMH	75	s	8	6
Omy06	33967574	33977345	25.7387	both	FET	95	s	8	5
Omy06	33967574	33975674	22.6997	both	CMH	95	s	8	4
Omy06	34057338	34162705	63.2694	both	FET	85	ssd	8b	3
Omy06	34080633	34159351	76.32	both	CMH	85	s	8b	2
Omy06	34087035	34109251	34.4685	both	CMH	95	s	8b	1
Omy07	39298350	39764109	143.824	both	FET	75	d	9	1
Omy07	78576550	78759925	97.0374	both	CMH	75	d	10	1
Omy10	8229976	8230265	13.7333	both	CMH	99	d	11	1
Omy10	12848777	13095182	105.933	both	FET	75	d	12	2
Omy10	12856555	13127977	115.362	both	CMH	75	s	12	1
Omy10	45705239	46134933	98.6076	both	CMH	75	d	13	1
Omy11	5013762	5029022	27.7018	both	FET	95	d	14	2
Omy11	5013805	5017171	18.6383	both	FET	99	s	14	1
Omy11	24692861	24990351	111.94	both	FET	75	d	15	4
Omy11	24700913	25068109	154.007	both	CMH	75	s	15	3
Omy11	24700913	24775168	80.3827	both	CMH	85	s	15	2
Omy11	24701101	24749319	47.1562	both	FET	85	s	15	1
Omy11	37541243	38543424	115.399	both	FET	75	d	16	1
Omy11	65176009	65177605	12.6862	both	CMH	99	d	17	1
Omy11	79131083	79131488	12.3524	both	CMH	99	d	18	1
Omy13	19320847	19565117	109.971	both	CMH	75	d	19	1
Omy16	7212622	7221228	26.7242	both	CMH	95	d	20	2
Omy16	7212622	7217764	14.4417	both	CMH	99	s	20	1
Omy19	59049106	59053325	22.6091	both	FET	95	d	21	4
Omy19	59049106	59050844	20.2091	both	FET	99	s	21	3
Omy19	59049106	59054289	24.2735	both	CMH	95	s	21	2
Omy19	59049106	59050625	19.7729	both	CMH	99	s	21	1
Omy20	34063889	34210893	96.9691	both	CMH	75	d	22	1
Omy20	36399272	36418551	57.3578	both	FET	85	d	23	3
Omy20	36399272	36406004	35.6559	both	FET	95	s	23	2
Omy20	36400973	36402282	21.6649	both	FET	99	s	23	1
Omy21	23535312	23536278	11.5536	both	CMH	99	d	24	1
Omy23	19079541	19080125	14.2459	both	FET	99	d	25	1
Omy23	37708926	37739497	44.4712	both	FET	85	d	26	1
Omy23	56798841	57007952	112.974	both	FET	75	d	27	4
Omy23	56798841	56997726	99.213	both	CMH	75	s	27	3
Omy23	56802609	56870966	53.9371	both	CMH	85	s	27	2
Omy23	56802820	56877713	66.5761	both	FET	85	s	27	1
Omy24	36347654	36348557	10.8644	both	CMH	99	d	28	1
Omy25_25q	3899228	4735748	228.475	both	CMH	75	d	29	4
Omy25_25q	3935299	4595156	156.503	both	FET	75	s	29	3
Omy25_25q	3935299	4210277	85.7046	both	CMH	85	s	29	2
Omy25_25q	3954740	4147520	43.2886	both	FET	85	s	29	1
Omy25_25q	22980289	23324699	111.219	both	CMH	75	d	30	3
Omy25_25q	22989036	23064043	54.6532	both	CMH	85	s	30	2
Omy25_25q	22989868	23000222	20.3969	both	CMH	95	s	30	1
Omy26	12411162	13274946	115.841	both	FET	75	d	31	2
Omy26	12411162	12978697	87.6419	both	CMH	75	s	31	1
Omy26	17969809	17982251	15.754	both	FET	99	d	32	1
Omy27	17947998	17948602	20.541	both	FET	95	d	33	2
Omy27	17947998	17948617	20.7637	both	CMH	95	s	33	1
Omy28	16041586	16095118	45.7027	both	FET	85	d	34	3
Omy28	16041586	16103621	47.4055	both	CMH	85	s	34	2
Omy28	16044739	16054619	21.1564	both	FET	95	s	34	1
Omy29_Y	14256326	14260796	23.1497	both	CMH	95	d	35	2
Omy29_Y	14256326	14257282	12.3917	both	CMH	99	s	35	1
Omy29_Y	27424765	27848853	117.91	both	FET	75	d	36	3
Omy29_Y	27426556	27866085	164.043	both	CMH	75	s	36	2
Omy29_Y	27446769	27498408	45.2599	both	CMH	85	s	36	1
Omy29_Y	35670298	35878687	90.0996	both	FET	75	d	37	2
Omy29_Y	35670298	35891337	113.975	both	CMH	75	s	37	1
Omy30_Omy04p	3290007	3324897	44.3768	both	CMH	85	d	38	5
Omy30_Omy04p	3290086	3300763	34.0575	both	CMH	95	s	38	4
Omy30_Omy04p	3290146	3300732	26.6643	both	FET	95	s	38	3
Omy30_Omy04p	3290146	3292433	19.4643	both	FET	99	s	38	2
Omy30_Omy04p	3290146	3291414	21.2393	both	CMH	99	s	38	1
Omy30_Omy04p	11132220	11760358	184.258	both	FET	75	d	39	2
Omy30_Omy04p	11204931	11255097	53.5936	both	FET	85	s	39	1
Omy30_Omy04p	35661424	35993388	181.152	both	FET	75	d	40	4
Omy30_Omy04p	35661424	36054026	226.027	both	CMH	75	s	40	3
Omy30_Omy04p	35679271	35755276	44.3385	both	FET	85	s	40	2
Omy30_Omy04p	35784262	35840120	44.4804	both	CMH	85	s	40	1

## Sheet: LocScor_FET_pops
chr	beg	end	peak	set	test	quantile	same/dif?	region ID	count/region
Omy01	70190603	70880631	309.925	DWO	FET	75	d	1	2
Omy01	70508969	70660391	91.0439	DWO	FET	85	s	1	1
Omy01	71977291	71993022	32.2684	DWO	FET	95	d	2	2
Omy01	71980481	71985881	15.2985	DWO	FET	99	s	2	1
Omy03	45884609	45901841	65.2221	DWO	FET	85	d	3	1
Omy04_Omy04q	11866716	12121162	116.804	DWO	FET	75	d	4	1
Omy04_Omy04q	26241426	26495122	60.5256	YAK	FET	75	d	5	1
Omy06	5986298	6060293	67.0265	YAK	FET	75	d	6	1
Omy06	33957085	34495768	277.33	DWO	FET	75	d	7	4
Omy06	33962543	34186865	121.591	DWO	FET	85	s	7	3
Omy06	33964256	33987006	42.6012	DWO	FET	95	s	7	2
Omy06	33967826	33974585	18.8337	DWO	FET	99	s	7	1
Omy06	45940570	46382679	113.454	YAK	FET	75	d	8	2
Omy06	49054022	49060106	41.2587	YAK	FET	85	s	8	1
Omy07	39282676	39814168	252.338	DWO	FET	75	d	9	2
Omy07	39398066	39595883	81.1302	DWO	FET	85	s	9	1
Omy07	58347294	58512644	63.0648	YAK	FET	75	d	10	1
Omy07	87368010	87374017	26.5162	DWO	FET	95	d	11	1
Omy09	18301529	18448367	61.3769	YAK	FET	75	d	12	1
Omy09	23866415	23887243	46.1864	YAK	FET	85	d	13	3
Omy09	23866415	23874698	29.8867	YAK	FET	95	s	13	2
Omy09	23867252	23868852	14.7057	YAK	FET	99	s	13	1
Omy10	12861393	13127977	136.165	DWO	FET	75	d	14	1
Omy10	18621769	19009071	133.368	DWO	FET	75	d	15	1
Omy10	45625148	46228409	167.44	DWO	FET	75	d	16	1
Omy11	5013740	5029250	35.4788	DWO	FET	95	d	17	2
Omy11	5013830	5016936	19.9193	DWO	FET	99	s	17	1
Omy11	37547033	38543868	153.373	DWO	FET	75	d	18	1
Omy11	44057895	44061047	21.5442	YAK	FET	95	d	19	2
Omy11	44057895	44059141	15.3191	YAK	FET	99	s	19	1
Omy12	14866632	15118945	78.3829	YAK	FET	75	d	20	1
Omy12	25883561	25892527	24.0029	YAK	FET	95	d	21	1
Omy15	33861158	34086579	67.2221	YAK	FET	75	d	22	1
Omy15	44042174	44357034	169.141	DWO	FET	75	d	23	1
Omy17	62452452	62455435	33.8349	DWO	FET	95	d	24	1
Omy19	43787040	43813749	35.1704	YAK	FET	85	d	25	2
Omy19	43787040	43795957	23.6245	YAK	FET	95	s	25	1
Omy19	46918290	46924495	12.6793	YAK	FET	99	d	26	1
Omy20	36399272	36417022	75.8778	DWO	FET	85	d	27	3
Omy20	36399272	36406794	48.6025	DWO	FET	95	s	27	2
Omy20	36400973	36402246	24.0172	DWO	FET	99	s	27	1
Omy22	3841739	3842173	14.6885	DWO	FET	99	d	28	1
Omy22	26489649	26498694	31.4276	DWO	FET	95	d	29	2
Omy22	26489649	26491648	20.0226	DWO	FET	99	s	29	1
Omy22	32227597	32229263	14.7959	DWO	FET	99	d	30	1
Omy23	19079541	19080746	24.8023	DWO	FET	95	d	31	2
Omy23	19079541	19080125	19.0423	DWO	FET	99	s	31	1
Omy23	37630542	37856138	118.026	DWO	FET	75	d	32	3
Omy23	37708818	37745022	68.9408	DWO	FET	85	s	32	2
Omy23	37711792	37729814	39.6481	DWO	FET	95	s	32	1
Omy23	56687457	57003835	133.406	DWO	FET	75	d	33	2
Omy23	56802609	56877958	81.0861	DWO	FET	85	s	33	1
Omy24	17659304	17685306	38.3176	YAK	FET	85	d	34	1
Omy24	36347654	36348560	12.8451	YAK	FET	99	d	35	1
Omy25_25q	3935299	4598970	229.19	DWO	FET	75	d	36	2
Omy25_25q	3936146	4208691	95.1941	DWO	FET	85	s	36	1
Omy25_25q	7890705	7892158	11.3368	YAK	FET	99	d	37	1
Omy25_25q	22932157	22933017	13.8586	DWO	FET	99	d	38	1
Omy26	12411162	13738675	234.709	DWO	FET	75	d	39	2
Omy26	12411162	12482278	49.367	DWO	FET	85	s	39	1
Omy26	17969809	17982222	14.2907	DWO	FET	99	d	40	1
Omy27	17947990	17948639	25.0297	DWO	FET	95	d	41	1
Omy28	16045072	16053158	19.9122	YAK	FET	95	d	42	2
Omy28	16045108	16046848	12.0112	YAK	FET	99	s	42	1
Omy29_Y	27430077	27888949	230.812	DWO	FET	75	d	43	4
Omy29_Y	27446419	27560729	79.8121	DWO	FET	85	s	43	3
Omy29_Y	27592528	27593800	23.3201	YAK	FET	95	ssd	43b	2
Omy29_Y	27592528	27593029	13.6041	YAK	FET	99	s	43b	1
Omy30_Omy04p	10190671	10230436	56.727	YAK	FET	75	d	44	4
Omy30_Omy04p	10194217	10199655	39.1933	YAK	FET	85	s	44	3
Omy30_Omy04p	10194376	10196544	24.3288	YAK	FET	95	s	44	2
Omy30_Omy04p	10194388	10194829	11.7737	YAK	FET	99	s	44	1
Omy30_Omy04p	11134173	11886682	276.638	DWO	FET	75	d	45	2
Omy30_Omy04p	11198789	11259715	86.5614	DWO	FET	85	s	45	1
Omy30_Omy04p	29526819	29670423	59.2368	YAK	FET	75	d	46	1
Omy30_Omy04p	35632757	35960885	168.019	DWO	FET	75	d	47	2
Omy30_Omy04p	35679271	35753173	67.5116	DWO	FET	85	s	47	1
Omy31_Omy25p	38220197	38452364	119.485	DWO	FET	75	d	48	2
Omy31_Omy25p	38331697	38333572	13.9377	DWO	FET	99	s	48	1
Omy32_Omy14p	11471209	11501813	26.5505	DWO	FET	95	d	49	1

## Sheet: outlier_annotations
Named	Genbank	RefSeq (gff)
Omy01	CM023219.2	NC_048565.1
Omy02	CM023220.2	NC_048566.1			NC_048566.1 Gnomon mRNA 59986065 60251097 . + . ID=rna-XM_036952033.1;Parent=gene-LOC110501720;Dbxref=GeneID:110501720,Genbank:XM_036952033.1;Name=XM_036952033.1;gbkey=mRNA;gene=LOC110501720;model_evidence=Supporting evidence includes similarity to: 3 Proteins%2C and 98%25 coverage of the annotated genomic feature by RNAseq alignments;product=calcium-dependent secretion activator 2%2C transcript …
				FEZF1	NC_048566.1 Gnomon mRNA 60262699 60267392 . + . ID=rna-XM_021567308.2;Parent=gene-LOC110492825;Dbxref=GeneID:110492825,Genbank:XM_021567308.2;Name=XM_021567308.2;gbkey=mRNA;gene=LOC110492825;model_evidence=Supporting evidence includes similarity to: 9 Proteins%2C and 100%25 coverage of the annotated genomic feature by RNAseq alignments%2C including 21 samples with support for all annotated intron…
				PTPRZ1	NC_048566.1 Gnomon mRNA 60293012 60372642 . - . ID=rna-XM_036952084.1;Parent=gene-ptprz1a;Dbxref=GeneID:110501743,Genbank:XM_036952084.1;Name=XM_036952084.1;gbkey=mRNA;gene=ptprz1a;model_evidence=Supporting evidence includes similarity to: 1 EST%2C 2 Proteins%2C and 100%25 coverage of the annotated genomic feature by RNAseq alignments%2C including 20 samples with support for all annotated introns…
				DLD	NC_048566.1 Gnomon mRNA 60398876 60406820 . + . ID=rna-XM_021567324.2;Parent=gene-LOC110492846;Dbxref=GeneID:110492846,Genbank:XM_021567324.2;Name=XM_021567324.2;gbkey=mRNA;gene=LOC110492846;model_evidence=Supporting evidence includes similarity to: 16 ESTs%2C 8 Proteins%2C and 100%25 coverage of the annotated genomic feature by RNAseq alignments%2C including 94 samples with support for all annot…
Omy03	CM023221.2	NC_048567.1		VGLL3	NC_048567.1 Gnomon mRNA 63124380 63129015 . + . ID=rna-XM_021597625.2;Parent=gene-LOC110520364;Dbxref=GeneID:110520364,Genbank:XM_021597625.2;Name=XM_021597625.2;gbkey=mRNA;gene=LOC110520364;model_evidence=Supporting evidence includes similarity to: 2 ESTs%2C and 100%25 coverage of the annotated genomic feature by RNAseq alignments%2C including 46 samples with support for all annotated introns;pr…
Omy04_Omy04q	CM023222.3	NC_048568.1
Omy05	CM023223.2	NC_048569.1
Omy06	CM023224.2	NC_048570.1		SLC23A2	NC_048570.1 Gnomon mRNA 33800282 33877105 . - . ID=rna-XM_021606272.2;Parent=gene-LOC110525827;Dbxref=GeneID:110525827,Genbank:XM_021606272.2;Name=XM_021606272.2;gbkey=mRNA;gene=LOC110525827;model_evidence=Supporting evidence includes similarity to: 7 Proteins%2C and 100%25 coverage of the annotated genomic feature by RNAseq alignments%2C including 12 samples with support for all annotated intron…
				kcnip3a	NC_048570.1 Gnomon mRNA 33882644 33927045 . - . ID=rna-XM_021606274.2;Parent=gene-kcnip3a;Dbxref=GeneID:110525828,Genbank:XM_021606274.2;Name=XM_021606274.2;gbkey=mRNA;gene=kcnip3a;model_evidence=Supporting evidence includes similarity to: 16 Proteins%2C and 100%25 coverage of the annotated genomic feature by RNAseq alignments%2C including 14 samples with support for all annotated introns;product…
				PCNA	NC_048570.1 Gnomon mRNA 33947962 33950833 . - . ID=rna-XM_021606282.2;Parent=gene-LOC110525832;Dbxref=GeneID:110525832,Genbank:XM_021606282.2;Name=XM_021606282.2;gbkey=mRNA;gene=LOC110525832;model_evidence=Supporting evidence includes similarity to: 1 mRNA%2C 22 ESTs%2C 34 Proteins%2C and 100%25 coverage of the annotated genomic feature by RNAseq alignments%2C including 105 samples with support f…
				lap-2	NC_048570.1 Gnomon mRNA 33953576 33970203 . - . ID=rna-XM_036979969.1;Parent=gene-LOC110525830;Dbxref=GeneID:110525830,Genbank:XM_036979969.1;Name=XM_036979969.1;gbkey=mRNA;gene=LOC110525830;model_evidence=Supporting evidence includes similarity to: 16 ESTs%2C 3 Proteins%2C and 100%25 coverage of the annotated genomic feature by RNAseq alignments%2C including 87 samples with support for all annot…
				fahd2a	NC_048570.1 Gnomon mRNA 33970403 33973787 . + . ID=rna-XM_021606280.2;Parent=gene-fahd2a;Dbxref=GeneID:110525831,Genbank:XM_021606280.2;Name=XM_021606280.2;gbkey=mRNA;gene=fahd2a;model_evidence=Supporting evidence includes similarity to: 13 ESTs%2C 3 Proteins%2C and 100%25 coverage of the annotated genomic feature by RNAseq alignments%2C including 82 samples with support for all annotated introns…
				ADRA2B	NC_048570.1 Gnomon mRNA 34247634 34254263 . - . ID=rna-XM_021606283.2;Parent=gene-LOC110525833;Dbxref=GeneID:110525833,Genbank:XM_021606283.2;Name=XM_021606283.2;gbkey=mRNA;gene=LOC110525833;model_evidence=Supporting evidence includes similarity to: 1 EST%2C 13 Proteins%2C and 100%25 coverage of the annotated genomic feature by RNAseq alignments;product=alpha-2B adrenergic receptor-like;transcrip…
				RBP	NC_048570.1 Gnomon mRNA 34292777 34298399 . + . ID=rna-XM_021606284.2;Parent=gene-LOC110525834;Dbxref=GeneID:110525834,Genbank:XM_021606284.2;Name=XM_021606284.2;gbkey=mRNA;gene=LOC110525834;model_evidence=Supporting evidence includes similarity to: 3 ESTs%2C 15 Proteins%2C and 100%25 coverage of the annotated genomic feature by RNAseq alignments%2C including 34 samples with support for all annot…
				Tnks	NC_048570.1 Gnomon mRNA 34303245 34327778 . - . ID=rna-XM_021606287.2;Parent=gene-LOC110525835;Dbxref=GeneID:110525835,Genbank:XM_021606287.2;Name=XM_021606287.2;gbkey=mRNA;gene=LOC110525835;model_evidence=Supporting evidence includes similarity to: 2 ESTs%2C and 100%25 coverage of the annotated genomic feature by RNAseq alignments%2C including 30 samples with support for all annotated introns;pr…
				piwil2	NC_048570.1 BestRefSeq mRNA 34331182 34366489 . - . ID=rna-NM_001124242.2;Parent=gene-piwil2;Dbxref=GeneID:100135857,Genbank:NM_001124242.2;Name=NM_001124242.2;Note=The RefSeq transcript has 25 substitutions compared to this genomic sequence;exception=annotated by transcript or proteomic data;gbkey=mRNA;gene=piwil2;inference=similar to RNA sequence%2C mRNA (same species):RefSeq:NM_001124242.2;pro…
				HTR7	NC_048570.1 Gnomon mRNA 34376151 34414688 . + . ID=rna-XM_021606289.2;Parent=gene-LOC110525837;Dbxref=GeneID:110525837,Genbank:XM_021606289.2;Name=XM_021606289.2;gbkey=mRNA;gene=LOC110525837;model_evidence=Supporting evidence includes similarity to: 22 Proteins%2C and 100%25 coverage of the annotated genomic feature by RNAseq alignments%2C including 19 samples with support for all annotated intro…
					NC_048570.1 Gnomon mRNA 34543412 34632897 . - . ID=rna-XM_021606290.2;Parent=gene-LOC110525838;Dbxref=GeneID:110525838,Genbank:XM_021606290.2;Name=XM_021606290.2;gbkey=mRNA;gene=LOC110525838;model_evidence=Supporting evidence includes similarity to: 13 Proteins%2C and 100%25 coverage of the annotated genomic feature by RNAseq alignments%2C including 22 samples with support for all annotated intro…
Omy07	CM023225.2	NC_048571.1
Omy08	CM023226.2	NC_048572.1
Omy09	CM023227.2	NC_048573.1
Omy10	CM023228.2	NC_048574.1
Omy11	CM023229.2	NC_048575.1		RMDN1	NC_048575.1 Gnomon mRNA 24591123 24599218 . + . ID=rna-XM_021620576.2;Parent=gene-rmdn1;Dbxref=GeneID:110535526,Genbank:XM_021620576.2;Name=XM_021620576.2;gbkey=mRNA;gene=rmdn1;model_evidence=Supporting evidence includes similarity to: 1 mRNA%2C 22 ESTs%2C 5 Proteins%2C and 100%25 coverage of the annotated genomic feature by RNAseq alignments%2C including 89 samples with support for all annotated…
				WWP1	NC_048575.1 Gnomon mRNA 24603989 24662209 . - . ID=rna-XM_036935225.1;Parent=gene-LOC110535527;Dbxref=GeneID:110535527,Genbank:XM_036935225.1;Name=XM_036935225.1;gbkey=mRNA;gene=LOC110535527;model_evidence=Supporting evidence includes similarity to: 6 ESTs%2C 15 Proteins%2C and 100%25 coverage of the annotated genomic feature by RNAseq alignments%2C including 36 samples with support for all annot…
				SNX16	NC_048575.1 Gnomon mRNA 24775402 24793742 . - . ID=rna-XM_021620578.2;Parent=gene-snx16;Dbxref=GeneID:110535528,Genbank:XM_021620578.2;Name=XM_021620578.2;gbkey=mRNA;gene=snx16;model_evidence=Supporting evidence includes similarity to: 2 ESTs%2C 4 Proteins%2C and 100%25 coverage of the annotated genomic feature by RNAseq alignments%2C including 61 samples with support for all annotated introns;pr…
				IDI1	NC_048575.1 Gnomon mRNA 24794584 24797430 . - . ID=rna-XM_021619873.2;Parent=gene-idi1;Dbxref=GeneID:100301790,Genbank:XM_021619873.2;Name=XM_021619873.2;gbkey=mRNA;gene=idi1;model_evidence=Supporting evidence includes similarity to: 1 mRNA%2C 7 ESTs%2C 8 Proteins%2C and 100%25 coverage of the annotated genomic feature by RNAseq alignments%2C including 91 samples with support for all annotated in…
				WDR37	NC_048575.1 Gnomon mRNA 24797246 24827022 . + . ID=rna-XM_021620583.2;Parent=gene-LOC110535530;Dbxref=GeneID:110535530,Genbank:XM_021620583.2;Name=XM_021620583.2;gbkey=mRNA;gene=LOC110535530;model_evidence=Supporting evidence includes similarity to: 4 Proteins%2C and 100%25 coverage of the annotated genomic feature by RNAseq alignments%2C including 25 samples with support for all annotated intron…
				ADARB2	NC_048575.1 Gnomon mRNA 24833828 25027448 . - . ID=rna-XM_021620584.2;Parent=gene-adarb2;Dbxref=GeneID:110535531,Genbank:XM_021620584.2;Name=XM_021620584.2;gbkey=mRNA;gene=adarb2;model_evidence=Supporting evidence includes similarity to: 1 EST%2C 10 Proteins%2C and 100%25 coverage of the annotated genomic feature by RNAseq alignments%2C including 12 samples with support for all annotated introns;…
Omy12	CM023230.2	NC_048576.1
Omy13	CM023231.2	NC_048577.1
Omy14_14q	CM023232.3	NC_048578.1
Omy15	CM023233.2	NC_048579.1
Omy16	CM023234.2	NC_048580.1
Omy17	CM023235.2	NC_048581.1
Omy18	CM023236.2	NC_048582.1
Omy19	CM023237.2	NC_048583.1		BAHD1	NC_048583.1 Gnomon mRNA 58933357 58947176 . - . ID=rna-XM_036955207.1;Parent=gene-bahd1;Dbxref=GeneID:110498204,Genbank:XM_036955207.1;Name=XM_036955207.1;gbkey=mRNA;gene=bahd1;model_evidence=Supporting evidence includes similarity to: 100%25 coverage of the annotated genomic feature by RNAseq alignments%2C including 6 samples with support for all annotated introns;product=bromo adjacent homology…
				IVD	NC_048583.1 Gnomon mRNA 58970319 58981150 . - . ID=rna-XM_036955209.1;Parent=gene-ivd;Dbxref=GeneID:110498206,Genbank:XM_036955209.1;Name=XM_036955209.1;gbkey=mRNA;gene=ivd;model_evidence=Supporting evidence includes similarity to: 14 ESTs%2C 9 Proteins%2C and 100%25 coverage of the annotated genomic feature by RNAseq alignments%2C including 87 samples with support for all annotated introns;produ…
				POMK	NC_048583.1 Gnomon mRNA 58981359 58983730 . - . ID=rna-XM_021574833.2;Parent=gene-pomk;Dbxref=GeneID:110498207,Genbank:XM_021574833.2;Name=XM_021574833.2;gbkey=mRNA;gene=pomk;model_evidence=Supporting evidence includes similarity to: 1 mRNA%2C 42 ESTs%2C 4 Proteins%2C and 100%25 coverage of the annotated genomic feature by RNAseq alignments%2C including 77 samples with support for all annotated i…
				GIMAP7	NC_048583.1 Gnomon mRNA 59015463 59022319 . + . ID=rna-XM_021574835.2;Parent=gene-LOC110498208;Dbxref=GeneID:110498208,Genbank:XM_021574835.2;Name=XM_021574835.2;gbkey=mRNA;gene=LOC110498208;model_evidence=Supporting evidence includes similarity to: 5 Proteins%2C and 100%25 coverage of the annotated genomic feature by RNAseq alignments%2C including 37 samples with support for all annotated intron…
				ATP8A1	NC_048583.1 Gnomon mRNA 59023573 59060963 . - . ID=rna-XM_036955211.1;Parent=gene-LOC110498209;Dbxref=GeneID:110498209,Genbank:XM_036955211.1;Name=XM_036955211.1;gbkey=mRNA;gene=LOC110498209;model_evidence=Supporting evidence includes similarity to: 3 ESTs%2C 7 Proteins%2C and 100%25 coverage of the annotated genomic feature by RNAseq alignments%2C including 52 samples with support for all annota…
				OSR1	NC_048583.1 Gnomon mRNA 59220036 59227518 . + . ID=rna-XM_036955215.1;Parent=gene-LOC110498210;Dbxref=GeneID:110498210,Genbank:XM_036955215.1;Name=XM_036955215.1;gbkey=mRNA;gene=LOC110498210;model_evidence=Supporting evidence includes similarity to: 5 ESTs%2C 7 Proteins%2C and 100%25 coverage of the annotated genomic feature by RNAseq alignments%2C including 50 samples with support for all annota…
Omy20	CM023238.2	NC_048584.1
Omy21	CM023239.2	NC_048585.1
Omy22	CM023240.2	NC_048586.1		VGLL3	NC_048586.1 Gnomon mRNA 29835498 29846456 . - . ID=rna-XM_021579457.2;Parent=gene-LOC110501714;Dbxref=GeneID:110501714,Genbank:XM_021579457.2;Name=XM_021579457.2;gbkey=mRNA;gene=LOC110501714;model_evidence=Supporting evidence includes similarity to: 2 Proteins%2C and 100%25 coverage of the annotated genomic feature by RNAseq alignments%2C including 29 samples with support for all annotated intron…
Omy23	CM023241.2	NC_048587.1		EPAS1	NC_048587.1 Gnomon mRNA 56613066 56700984 . + . ID=rna-XM_036960863.1;Parent=gene-LOC110503001;Dbxref=GeneID:110503001,Genbank:XM_036960863.1;Name=XM_036960863.1;gbkey=mRNA;gene=LOC110503001;model_evidence=Supporting evidence includes similarity to: 77 Proteins%2C and 100%25 coverage of the annotated genomic feature by RNAseq alignments%2C including 19 samples with support for all annotated intro…
				pcgf5b	NC_048587.1 Gnomon mRNA 56760079 56780244 . - . ID=rna-XM_036960866.1;Parent=gene-LOC110503002;Dbxref=GeneID:110503002,Genbank:XM_036960866.1;Name=XM_036960866.1;gbkey=mRNA;gene=LOC110503002;model_evidence=Supporting evidence includes similarity to: 1 Protein%2C and 100%25 coverage of the annotated genomic feature by RNAseq alignments%2C including 20 samples with support for all annotated introns…
				MERTK	NC_048587.1 Gnomon mRNA 56812404 56827100 . + . ID=rna-XM_021581366.2;Parent=gene-LOC110503003;Dbxref=GeneID:110503003,Genbank:XM_021581366.2;Name=XM_021581366.2;gbkey=mRNA;gene=LOC110503003;model_evidence=Supporting evidence includes similarity to: 1 EST%2C and 100%25 coverage of the annotated genomic feature by RNAseq alignments%2C including 22 samples with support for all annotated introns;pro…
				TMEM87A	NC_048587.1 Gnomon mRNA 56829056 56843475 . + . ID=rna-XM_021581367.2;Parent=gene-LOC110503004;Dbxref=GeneID:110503004,Genbank:XM_021581367.2;Name=XM_021581367.2;gbkey=mRNA;gene=LOC110503004;model_evidence=Supporting evidence includes similarity to: 1 EST%2C 6 Proteins%2C and 100%25 coverage of the annotated genomic feature by RNAseq alignments%2C including 37 samples with support for all annotat…
				FBLN7	NC_048587.1 Gnomon mRNA 56856580 56886643 . - . ID=rna-XM_036960867.1;Parent=gene-LOC110503005;Dbxref=GeneID:110503005,Genbank:XM_036960867.1;Name=XM_036960867.1;gbkey=mRNA;gene=LOC110503005;model_evidence=Supporting evidence includes similarity to: 3 Proteins%2C and 100%25 coverage of the annotated genomic feature by RNAseq alignments%2C including 24 samples with support for all annotated intron…
				ITGA9	NC_048587.1 Gnomon mRNA 56907480 57068071 . - . ID=rna-XM_036960871.1;Parent=gene-LOC110503039;Dbxref=GeneID:110503039,Genbank:XM_036960871.1;Name=XM_036960871.1;gbkey=mRNA;gene=LOC110503039;model_evidence=Supporting evidence includes similarity to: 10 Proteins%2C and 100%25 coverage of the annotated genomic feature by RNAseq alignments%2C including 19 samples with support for all annotated intro…
				GOLGA4	NC_048587.1 Gnomon mRNA 57071327 57116725 . - . ID=rna-XM_036960869.1;Parent=gene-LOC110503007;Dbxref=GeneID:110503007,Genbank:XM_036960869.1;Name=XM_036960869.1;gbkey=mRNA;gene=LOC110503007;model_evidence=Supporting evidence includes similarity to: 2 ESTs%2C 9 Proteins%2C and 100%25 coverage of the annotated genomic feature by RNAseq alignments%2C including 25 samples with support for all annota…
Omy24	CM023242.2	NC_048588.1
Omy25_25q	CM023243.3	NC_048589.1		CLIP4	NC_048589.1 Gnomon mRNA 3816284 3893089 . + . ID=rna-XM_036962353.1;Parent=gene-LOC110505243;Dbxref=GeneID:110505243,Genbank:XM_036962353.1;Name=XM_036962353.1;gbkey=mRNA;gene=LOC110505243;model_evidence=Supporting evidence includes similarity to: 14 ESTs%2C 1 Protein%2C and 100%25 coverage of the annotated genomic feature by RNAseq alignments%2C including 9 samples with support for all annotated…
				ROS1	NC_048589.1 Gnomon mRNA 3897961 3933845 . - . ID=rna-XM_036962617.1;Parent=gene-ros1;Dbxref=GeneID:110505244,Genbank:XM_036962617.1;Name=XM_036962617.1;gbkey=mRNA;gene=ros1;model_evidence=Supporting evidence includes similarity to: 4 Proteins%2C and 100%25 coverage of the annotated genomic feature by RNAseq alignments%2C including 1 sample with support for all annotated introns;product=c-ros onco…
				ALK	NC_048589.1 Gnomon mRNA 3946955 4576274 . - . ID=rna-XM_036962248.1;Parent=gene-LOC110504172;Dbxref=GeneID:110504172,Genbank:XM_036962248.1;Name=XM_036962248.1;gbkey=mRNA;gene=LOC110504172;model_evidence=Supporting evidence includes similarity to: 86%25 coverage of the annotated genomic feature by RNAseq alignments;product=ALK tyrosine kinase receptor-like;transcript_id=XM_036962248.1
				Wdr43	NC_048589.1 Gnomon mRNA 4672808 4714274 . - . ID=rna-XM_021584350.2;Parent=gene-LOC110505246;Dbxref=GeneID:110505246,Genbank:XM_021584350.2;Name=XM_021584350.2;gbkey=mRNA;gene=LOC110505246;model_evidence=Supporting evidence includes similarity to: 5 ESTs%2C 3 Proteins%2C and 100%25 coverage of the annotated genomic feature by RNAseq alignments%2C including 67 samples with support for all annotate…
				ppm1aa	NC_048589.1 Gnomon mRNA 22372957 22386710 . + . ID=rna-XM_021584952.2;Parent=gene-ppm1aa;Dbxref=GeneID:110505619,Genbank:XM_021584952.2;Name=XM_021584952.2;gbkey=mRNA;gene=ppm1aa;model_evidence=Supporting evidence includes similarity to: 6 ESTs%2C 36 Proteins%2C and 100%25 coverage of the annotated genomic feature by RNAseq alignments%2C including 64 samples with support for all annotated introns…
				SIX6	NC_048589.1 Gnomon mRNA 22465681 22473989 . + . ID=rna-XM_021584955.2;Parent=gene-six6a;Dbxref=GeneID:110505621,Genbank:XM_021584955.2;Name=XM_021584955.2;gbkey=mRNA;gene=six6a;model_evidence=Supporting evidence includes similarity to: 60 Proteins%2C and 100%25 coverage of the annotated genomic feature by RNAseq alignments%2C including 27 samples with support for all annotated introns;product=SIX…
				SIX1	NC_048589.1 Gnomon mRNA 22498171 22500337 . - . ID=rna-XM_021584956.2;Parent=gene-six1a;Dbxref=GeneID:110505622,Genbank:XM_021584956.2;Name=XM_021584956.2;gbkey=mRNA;gene=six1a;model_evidence=Supporting evidence includes similarity to: 1 mRNA%2C 1 EST%2C 60 Proteins%2C and 100%25 coverage of the annotated genomic feature by RNAseq alignments%2C including 46 samples with support for all annotated …
				PPP2R5E	NC_048589.1 Gnomon mRNA 22793084 22865803 . + . ID=rna-XM_036962238.1;Parent=gene-LOC110505634;Dbxref=GeneID:110505634,Genbank:XM_036962238.1;Name=XM_036962238.1;gbkey=mRNA;gene=LOC110505634;model_evidence=Supporting evidence includes similarity to: 7 ESTs%2C 24 Proteins%2C and 100%25 coverage of the annotated genomic feature by RNAseq alignments%2C including 8 samples with support for all annota…
				GPH5B	NC_048589.1 Gnomon mRNA 22892083 22893341 . - . ID=rna-XM_021583108.2;Parent=gene-LOC110504330;Dbxref=GeneID:110504330,Genbank:XM_021583108.2;Name=XM_021583108.2;gbkey=mRNA;gene=LOC110504330;model_evidence=Supporting evidence includes similarity to: 10 Proteins%2C and 100%25 coverage of the annotated genomic feature by RNAseq alignments%2C including 22 samples with support for all annotated intro…
				ERB	NC_048589.1 Gnomon mRNA 22925846 22954949 . - . ID=rna-XM_036962978.1;Parent=gene-LOC110504210;Dbxref=GeneID:110504210,Genbank:XM_036962978.1;Name=XM_036962978.1;gbkey=mRNA;gene=LOC110504210;model_evidence=Supporting evidence includes similarity to: 207 Proteins%2C and 80%25 coverage of the annotated genomic feature by RNAseq alignments;product=estrogen receptor beta-like;transcript_id=XM_0369629…
				JAG2	NC_048589.1 Gnomon mRNA 23106379 23137021 . - . ID=rna-XM_036962828.1;Parent=gene-LOC110505636;Dbxref=GeneID:110505636,Genbank:XM_036962828.1;Name=XM_036962828.1;gbkey=mRNA;gene=LOC110505636;model_evidence=Supporting evidence includes similarity to: 1 EST%2C 5 Proteins%2C and 100%25 coverage of the annotated genomic feature by RNAseq alignments%2C including 7 samples with support for all annotate…
Omy26	CM023244.2	NC_048590.1
Omy27	CM023245.2	NC_048591.1
Omy28	CM023246.2	NC_048592.1		GREB1L	NC_048592.1 Gnomon gene 12027027 12129830 . - . ID=gene-LOC110508560;Dbxref=GeneID:110508560;Name=LOC110508560;gbkey=Gene;gene=LOC110508560;gene_biotype=protein_coding; product=GREB1-like protein
				ROCK1	NC_048592.1 Gnomon gene 12134658 12205562 . + . ID=gene-rock1;Dbxref=GeneID:110508561;Name=rock1;gbkey=Gene;gene=rock1;gene_biotype=protein_coding; product=Rho-associated coiled-coil containing protein kinase 1
				ADCY1	NC_048592.1 Gnomon mRNA 15831164 15896168 . + . ID=rna-XM_036966419.1;Parent=gene-LOC110508629;Dbxref=GeneID:110508629,Genbank:XM_036966419.1;Name=XM_036966419.1;gbkey=mRNA;gene=LOC110508629;model_evidence=Supporting evidence includes similarity to: 6 ESTs%2C 3 Proteins%2C and 100%25 coverage of the annotated genomic feature by RNAseq alignments%2C including 4 samples with support for all annotat…
				IGFBP1	NC_048592.1 Gnomon mRNA 15900655 15903661 . + . ID=rna-XM_021589286.2;Parent=gene-LOC110508631;Dbxref=GeneID:110508631,Genbank:XM_021589286.2;Name=XM_021589286.2;gbkey=mRNA;gene=LOC110508631;model_evidence=Supporting evidence includes similarity to: 2 mRNAs%2C 43 Proteins%2C and 100%25 coverage of the annotated genomic feature by RNAseq alignments%2C including 22 samples with support for all anno…
				IGFBP-3	NC_048592.1 Gnomon mRNA 15908442 15920850 . - . ID=rna-XM_021589287.2;Parent=gene-LOC110508632;Dbxref=GeneID:110508632,Genbank:XM_021589287.2;Name=XM_021589287.2;gbkey=mRNA;gene=LOC110508632;model_evidence=Supporting evidence includes similarity to: 1 mRNA%2C 26 Proteins%2C and 100%25 coverage of the annotated genomic feature by RNAseq alignments%2C including 18 samples with support for all annot…
				TNS3	NC_048592.1 Gnomon mRNA 15934185 16017950 . - . ID=rna-XM_021589290.2;Parent=gene-LOC110508633;Dbxref=GeneID:110508633,Genbank:XM_021589290.2;Name=XM_021589290.2;gbkey=mRNA;gene=LOC110508633;model_evidence=Supporting evidence includes similarity to: 3 ESTs%2C 4 Proteins%2C and 100%25 coverage of the annotated genomic feature by RNAseq alignments%2C including 15 samples with support for all annota…
				DSP	NC_048592.1 Gnomon mRNA 16029118 16054346 . - . ID=rna-XM_021589291.2;Parent=gene-LOC110508634;Dbxref=GeneID:110508634,Genbank:XM_021589291.2;Name=XM_021589291.2;Note=The sequence of the model RefSeq transcript was modified relative to this genomic sequence to represent the inferred CDS: inserted 2 bases in 1 codon;exception=unclassified transcription discrepancy;gbkey=mRNA;gene=LOC110508634;mode…
				SLC22A23	NC_048592.1 Gnomon mRNA 16073550 16132563 . + . ID=rna-XM_036966130.1;Parent=gene-LOC110508635;Dbxref=GeneID:110508635,Genbank:XM_036966130.1;Name=XM_036966130.1;gbkey=mRNA;gene=LOC110508635;model_evidence=Supporting evidence includes similarity to: 6 ESTs%2C 10 Proteins%2C and 100%25 coverage of the annotated genomic feature by RNAseq alignments%2C including 27 samples with support for all annot…
				TUBB2A	NC_048592.1 Gnomon mRNA 16133508 16139752 . + . ID=rna-XM_021589297.2;Parent=gene-LOC110508636;Dbxref=GeneID:110508636,Genbank:XM_021589297.2;Name=XM_021589297.2;gbkey=mRNA;gene=LOC110508636;model_evidence=Supporting evidence includes similarity to: 8 ESTs%2C 76 Proteins%2C and 100%25 coverage of the annotated genomic feature by RNAseq alignments%2C including 55 samples with support for all annot…
				DSG2	NC_048592.1 Gnomon mRNA 16143163 16151757 . - . ID=rna-XM_021589299.2;Parent=gene-LOC110508637;Dbxref=GeneID:110508637,Genbank:XM_021589299.2;Name=XM_021589299.2;gbkey=mRNA;gene=LOC110508637;model_evidence=Supporting evidence includes similarity to: 7 ESTs%2C 3 Proteins%2C and 100%25 coverage of the annotated genomic feature by RNAseq alignments%2C including 58 samples with support for all annota…
				DSC2	NC_048592.1 Gnomon mRNA 16170026 16193127 . + . ID=rna-XM_021589302.2;Parent=gene-LOC110508638;Dbxref=GeneID:110508638,Genbank:XM_021589302.2;Name=XM_021589302.2;gbkey=mRNA;gene=LOC110508638;model_evidence=Supporting evidence includes similarity to: 4 Proteins%2C and 100%25 coverage of the annotated genomic feature by RNAseq alignments%2C including 8 samples with support for all annotated introns…
Omy29_Y	CM023247.2	NC_048593.1		SDY	NC_048593.1 BestRefSeq mRNA 6001291 6008996 . + . ID=rna-NM_001281416.1;Parent=gene-sdy;Dbxref=GeneID:101268975,Genbank:NM_001281416.1;Name=NM_001281416.1;Note=The RefSeq transcript has 4 non-frameshifting indels compared to this genomic sequence;exception=annotated by transcript or proteomic data;gbkey=mRNA;gene=sdy;inference=similar to RNA sequence%2C mRNA (same species):RefSeq:NM_001281416.1;p…
				NFKBIL1	NC_048593.1 Gnomon mRNA 27381760 27384247 . - . ID=rna-XM_021591125.2;Parent=gene-LOC110509910;Dbxref=GeneID:110509910,Genbank:XM_021591125.2;Name=XM_021591125.2;gbkey=mRNA;gene=LOC110509910;model_evidence=Supporting evidence includes similarity to: 1 EST%2C 4 Proteins%2C and 100%25 coverage of the annotated genomic feature by RNAseq alignments%2C including 60 samples with support for all annotat…
				APLNR	NC_048593.1 Gnomon mRNA 27390070 27392999 . - . ID=rna-XM_021591126.2;Parent=gene-LOC110509911;Dbxref=GeneID:110509911,Genbank:XM_021591126.2;Name=XM_021591126.2;gbkey=mRNA;gene=LOC110509911;model_evidence=Supporting evidence includes similarity to: 2 ESTs%2C 15 Proteins%2C and 100%25 coverage of the annotated genomic feature by RNAseq alignments;product=apelin receptor B-like;transcript_id=XM_02…
				TBC1D10A	NC_048593.1 Gnomon mRNA 27429028 27456482 . - . ID=rna-XM_036968145.1;Parent=gene-LOC110509912;Dbxref=GeneID:110509912,Genbank:XM_036968145.1;Name=XM_036968145.1;gbkey=mRNA;gene=LOC110509912;model_evidence=Supporting evidence includes similarity to: 2 Proteins%2C and 100%25 coverage of the annotated genomic feature by RNAseq alignments%2C including 6 samples with support for all annotated introns…
				PPTC7	NC_048593.1 Gnomon mRNA 27467046 27490490 . - . ID=rna-XM_036968146.1;Parent=gene-LOC110509913;Dbxref=GeneID:110509913,Genbank:XM_036968146.1;Name=XM_036968146.1;gbkey=mRNA;gene=LOC110509913;model_evidence=Supporting evidence includes similarity to: 7 ESTs%2C and 100%25 coverage of the annotated genomic feature by RNAseq alignments%2C including 33 samples with support for all annotated introns;pr…
				PRNP	NC_048593.1 Gnomon mRNA 27495254 27499399 . + . ID=rna-XM_021590207.2;Parent=gene-LOC100136172;Dbxref=GeneID:100136172,Genbank:XM_021590207.2;Name=XM_021590207.2;gbkey=mRNA;gene=LOC100136172;model_evidence=Supporting evidence includes similarity to: 6 ESTs%2C 9 Proteins%2C and 100%25 coverage of the annotated genomic feature by RNAseq alignments%2C including 94 samples with support for all annota…
				KCNIP3	NC_048593.1 Gnomon mRNA 27525223 27563510 . - . ID=rna-XM_021591131.2;Parent=gene-LOC110509914;Dbxref=GeneID:110509914,Genbank:XM_021591131.2;Name=XM_021591131.2;gbkey=mRNA;gene=LOC110509914;model_evidence=Supporting evidence includes similarity to: 25 Proteins%2C and 100%25 coverage of the annotated genomic feature by RNAseq alignments%2C including 4 samples with support for all annotated intron…
				vig-1	NC_048593.1 BestRefSeq mRNA 27589793 27592478 . - . ID=rna-NM_001124336.1;Parent=gene-LOC100135999;Dbxref=GeneID:100135999,Genbank:NM_001124336.1;Name=NM_001124336.1;Note=The RefSeq transcript has 10 substitutions%2C 1 frameshift%2C 6 non-frameshifting indels compared to this genomic sequence;exception=annotated by transcript or proteomic data;gbkey=mRNA;gene=LOC100135999;inference=similar to RNA…
				PARP14	NC_048593.1 BestRefSeq mRNA 27640978 27643345 . + . ID=rna-NM_001160609.1;Parent=gene-prp14;Dbxref=GeneID:100301780,Genbank:NM_001160609.1;Name=NM_001160609.1;Note=The RefSeq transcript has 1 substitution%2C 1 non-frameshifting indel compared to this genomic sequence;exception=annotated by transcript or proteomic data;gbkey=mRNA;gene=prp14;inference=similar to RNA sequence%2C mRNA (same species):…
Omy30_Omy04p	CM025857.1	NC_050570.1		Skor1	NC_050570.1 Gnomon mRNA 3256395 3270508 . + . ID=rna-XM_036969279.1;Parent=gene-LOC110522690;Dbxref=GeneID:110522690,Genbank:XM_036969279.1;Name=XM_036969279.1;gbkey=mRNA;gene=LOC110522690;model_evidence=Supporting evidence includes similarity to: 7 Proteins%2C and 100%25 coverage of the annotated genomic feature by RNAseq alignments%2C including 6 samples with support for all annotated introns;p…
				IMA1L	NC_050570.1 Gnomon mRNA 3270517 3271251 . + . ID=rna-XM_036968561.1;Parent=gene-LOC118945764;Dbxref=GeneID:118945764,Genbank:XM_036968561.1;Name=XM_036968561.1;gbkey=mRNA;gene=LOC118945764;model_evidence=Supporting evidence includes similarity to: 1 Protein;product=integumentary mucin A.1-like;transcript_id=XM_036968561.1
				PIAS1	NC_050570.1 Gnomon mRNA 3276441 3325034 . + . ID=rna-XM_036969029.1;Parent=gene-LOC110521158;Dbxref=GeneID:110521158,Genbank:XM_036969029.1;Name=XM_036969029.1;gbkey=mRNA;gene=LOC110521158;model_evidence=Supporting evidence includes similarity to: 3 Proteins%2C and 100%25 coverage of the annotated genomic feature by RNAseq alignments%2C including 39 samples with support for all annotated introns;…
				TLE3	NC_050570.1 Gnomon mRNA 3466296 3562699 . + . ID=rna-XM_036968665.1;Parent=gene-tle3a;Dbxref=GeneID:110512674,Genbank:XM_036968665.1;Name=XM_036968665.1;gbkey=mRNA;gene=tle3a;model_evidence=Supporting evidence includes similarity to: 2 Proteins%2C and 100%25 coverage of the annotated genomic feature by RNAseq alignments%2C including 9 samples with support for all annotated introns;product=TLE fam…
				phactr1	NC_050570.1 Gnomon mRNA 35642397 35656232 . - . ID=rna-XM_021599613.2;Parent=gene-phactr1;Dbxref=GeneID:110521767,Genbank:XM_021599613.2;Name=XM_021599613.2;gbkey=mRNA;gene=phactr1;model_evidence=Supporting evidence includes similarity to: 9 Proteins%2C and 100%25 coverage of the annotated genomic feature by RNAseq alignments%2C including 29 samples with support for all annotated introns;product=…
				Sirt5	NC_050570.1 Gnomon mRNA 35723896 35734960 . + . ID=rna-XM_036968987.1;Parent=gene-LOC110521768;Dbxref=GeneID:110521768,Genbank:XM_036968987.1;Name=XM_036968987.1;gbkey=mRNA;gene=LOC110521768;model_evidence=Supporting evidence includes similarity to: 4 ESTs%2C 10 Proteins%2C and 100%25 coverage of the annotated genomic feature by RNAseq alignments%2C including 76 samples with support for all annot…
				IGFBP1	NC_050570.1 Gnomon mRNA 35800643 35805071 . + . ID=rna-XM_036969076.1;Parent=gene-LOC110521770;Dbxref=GeneID:110521770,Genbank:XM_036969076.1;Name=XM_036969076.1;gbkey=mRNA;gene=LOC110521770;model_evidence=Supporting evidence includes similarity to: 1 mRNA%2C 29 Proteins%2C and 100%25 coverage of the annotated genomic feature by RNAseq alignments%2C including 33 samples with support for all annot…
				IGFBP-3	NC_050570.1 Gnomon mRNA 35810568 35873392 . - . ID=rna-XM_021599618.2;Parent=gene-LOC110521771;Dbxref=GeneID:110521771,Genbank:XM_021599618.2;Name=XM_021599618.2;gbkey=mRNA;gene=LOC110521771;model_evidence=Supporting evidence includes similarity to: 2 mRNAs%2C 11 Proteins%2C and 100%25 coverage of the annotated genomic feature by RNAseq alignments%2C including 17 samples with support for all anno…
				TNS3	NC_050570.1 Gnomon mRNA 35900475 35966970 . - . ID=rna-XM_036968977.1;Parent=gene-LOC110521773;Dbxref=GeneID:110521773,Genbank:XM_036968977.1;Name=XM_036968977.1;gbkey=mRNA;gene=LOC110521773;model_evidence=Supporting evidence includes similarity to: 2 ESTs%2C 1 Protein%2C and 100%25 coverage of the annotated genomic feature by RNAseq alignments%2C including 7 samples with support for all annotate…
				RHPN1	NC_050570.1 Gnomon mRNA 36003309 36062700 . + . ID=rna-XM_036969226.1;Parent=gene-LOC110520994;Dbxref=GeneID:110520994,Genbank:XM_036969226.1;Name=XM_036969226.1;gbkey=mRNA;gene=LOC110520994;model_evidence=Supporting evidence includes similarity to: 3 Proteins%2C and 100%25 coverage of the annotated genomic feature by RNAseq alignments%2C including 19 samples with support for all annotated intron…
Omy31_Omy25p	CM025858.1	NC_050571.1
Omy32_Omy14p	CM025859.1	NC_050572.1

## Sheet: outlier_region_allele_freq
Chr	Pos	Ref	A1	Dwo_Con	Yak_Con	Dwo_Skip	Yak_Skip	wal-fem-1	pah-fem-1	pah-fem-2	dwo-fem-2	dwo-male-1	pah-male-1	wal-male-1	dwo-male-2	pah-male-2	wal-male-2	dwo_diff	yak_diff	fem_1_vs_2	male_1_vs_2	maleDIFF_vs_femDIFF
Omy02	60317864	g	G	0.667	0.6	0.238	0.13	0.857	0.622	0.76	0.576	0.45	0.263	0.643	0.667	0.72	0.688	0.429	0.47	0.0715	-0.239667	0.311167
Omy02	60318943	g	T	0.667	0.562	0.931	0.92	0.867	0.8	0.69	1	0.357	0.571	0.762	0.8	0.536	0.65	-0.264	-0.358	-0.0115	-0.0986667	0.0871667
Omy02	60322951	g	A	0.391	0.75	0.905	0.929	0.818	0.882	0.65	0.71	0.769	0.833	0.5	0.667	0.65	0.778	-0.514	-0.179	0.17	0.00233333	0.167667
Omy02	60322955	a	G	0.417	0.833	0.95	1	1	0.938	0.632	0.871	0.714	0.917	0.5	0.778	0.8	0.778	-0.533	-0.167	0.2175	-0.075	0.2925
Omy02	60322956	t	C	0.417	0.833	0.95	1	1	0.882	0.632	0.871	0.733	0.917	0.5	0.778	0.8	0.778	-0.533	-0.167	0.1895	-0.0686667	0.258167
Omy02	60323112	t	G	0.429	0.7	0.821	0.967	0.917	0.759	0.613	0.917	0.571	0.769	0.632	0.636	0.81	0.455	-0.392	-0.267	0.073	0.0236667	0.0493333
Omy02	60323720	G	C	0.32	0.368	0.762	0.773	0.4	0.548	0.625	0.615	0.524	0.667	0.476	0.5	0.435	0.538	-0.442	-0.405	-0.146	0.0646667	0.210667
Omy02	60325813	T	C	0.417	0.355	0.773	0.792	0.333	0.714	0.594	0.66	0.409	0.722	0.571	0.762	0.65	0.444	-0.356	-0.437	-0.1035	-0.0513333	0.0521667
Omy02	60328683	T	T	0.875	0.533	0.435	0.2	0.667	0.545	0.611	0.786	0.667	0.333	0.6	0.75	0.632	0.45	0.44	0.333	-0.0925	-0.0773333	0.0151667
Omy02	60329885	c	A	0.156	0.368	0.545	0.667	0.444	0.593	0.529	0.222	0.333	0.5	0.643	0.25	0.375	0.5	-0.389	-0.299	0.143	0.117	0.026
Chr	Pos	Ref	A1	Dwo_Con	Yak_Con	Dwo_Skip	Yak_Skip	wal-fem-1	pah-fem-1	pah-fem-2	dwo-fem-2	dwo-male-1	pah-male-1	wal-male-1	dwo-male-2	pah-male-2	wal-male-2	dwo_diff	yak_diff	fem_1_vs_2	male_1_vs_2	maleDIFF_vs_femDIFF
Omy06	33967866	G	A	0.865	0.483	0.304	0.231	0.214	0.6	0.37	0.643	0.609	0.615	0.345	0.636	0.318	0.28	0.561	0.252	-0.0995	0.111667	0.211167
Omy06	33967868	A	A	0.838	0.517	0.364	0.24	0.5	0.633	0.481	0.607	0.636	0.615	0.483	0.818	0.364	0.4	0.474	0.277	0.0225	0.0506667	0.0281667
Omy06	33968682	t	T	0.205	0.571	0.72	0.75	0.75	0.606	0.6	0.467	0.55	0.45	0.455	0.364	0.636	0.6	-0.515	-0.179	0.1445	-0.0483333	0.192833
Omy06	33969612	a	A	0.933	0.31	0.364	0.192	0.263	0.676	0.351	0.581	0.714	0.529	0.56	0.381	0.423	0.583	0.569	0.118	0.0035	0.138667	0.135167
Omy06	33991020	a	A	0.964	0.957	0.529	0.719	0.947	0.895	1	0.75	0.778	0.889	0.833	0.545	0.955	0.833	0.435	0.238	0.046	0.0556667	0.00966667
Omy06	34011878	a	A	0.902	0.6	0.458	0.441	0.5	0.424	0.654	0.647	0.885	0.5	0.424	0.667	0.842	0.545	0.444	0.159	-0.1885	-0.0816667	0.106833
Omy06	34063486	g	T	0.97	1	0.526	0.885	0.643	0.5	0.538	0.816	0.929	0.909	0.667	1	0.727	0.462	0.444	0.115	-0.1055	0.105333	0.210833
Omy06	34068987	a	A	0.929	0.897	0.538	0.692	0.933	0.864	0.64	0.824	1	0.75	0.955	0.769	0.667	0.923	0.391	0.205	0.1665	0.115333	0.0511667
Omy06	34087337	A	A	0.679	0.84	0.385	0.375	0.583	0.533	0.765	0.667	0.64	0.5	0.529	0.579	0.571	0.583	0.294	0.465	-0.158	-0.0213333	0.136667
Omy06	34087370	t	C	0.72	0.792	0.269	0.375	0.6	0.548	0.667	0.667	0.55	0.462	0.478	0.5	0.438	0.571	0.451	0.417	-0.093	-0.00633333	0.0866667
Chr	Pos	Ref	A1	Dwo_Con	Yak_Con	Dwo_Skip	Yak_Skip	wal-fem-1	pah-fem-1	pah-fem-2	dwo-fem-2	dwo-male-1	pah-male-1	wal-male-1	dwo-male-2	pah-male-2	wal-male-2	dwo_diff	yak_diff	fem_1_vs_2	male_1_vs_2	maleDIFF_vs_femDIFF
Omy11	24704823	T	T	0.842	1	0.462	0.659	0.773	0.697	0.826	0.872	0.706	0.625	0.607	0.455	0.8	0.842	0.38	0.341	-0.114	-0.053	0.061
Omy11	24706753	C	C	0.292	0.133	0.833	0.5	0.667	0.611	0.462	0.69	0.357	0.5	0.625	0.571	0.231	0.385	-0.541	-0.367	0.063	0.0983333	0.0353333
Omy11	24707898	a	A	0.964	0.947	0.476	0.781	0.875	0.68	0.735	0.586	0.6	0.722	0.741	0.308	0.889	0.842	0.488	0.166	0.117	0.008	0.109
Omy11	24708419	g	G	0.71	0.875	0.263	0.576	0.783	0.618	0.698	0.615	0.448	0.429	0.633	0.273	0.562	0.7	0.447	0.299	0.044	-0.00833333	0.0523333
Omy11	24710494	g	G	0.857	0.857	0.407	0.6	0.867	0.72	0.71	0.655	0.75	0.714	0.619	0.231	0.714	0.889	0.45	0.257	0.111	0.083	0.028
Omy11	24710497	g	G	0.857	0.857	0.429	0.6	0.867	0.75	0.7	0.655	0.75	0.692	0.591	0.231	0.714	0.893	0.428	0.257	0.131	0.065	0.066
Omy11	24712694	a	A	0.4	0.414	0.8	0.758	0.357	0.543	0.528	0.514	0.429	0.357	0.538	0.556	0.522	0.438	-0.4	-0.344	-0.071	-0.064	0.007
Omy11	24715576	t	T	0.778	1	0.481	0.739	0.722	0.81	0.676	0.775	0.548	0.727	0.786	0.733	0.667	0.962	0.297	0.261	0.0405	-0.100333	0.140833
Omy11	24715599	A	A	0.824	1	0.4	0.773	0.643	0.684	0.688	0.788	0.519	0.786	0.679	0.538	0.632	0.909	0.424	0.227	-0.0745	-0.0316667	0.0428333
Omy11	24716352	C	C	0.871	0.857	0.32	0.643	0.917	0.52	0.704	0.81	0.684	0.619	0.682	0.647	0.842	1	0.551	0.214	-0.0385	-0.168	0.1295
Chr	Pos	Ref	A1	Dwo_Con	Yak_Con	Dwo_Skip	Yak_Skip	wal-fem-1	pah-fem-1	pah-fem-2	dwo-fem-2	dwo-male-1	pah-male-1	wal-male-1	dwo-male-2	pah-male-2	wal-male-2	dwo_diff	yak_diff	fem_1_vs_2	male_1_vs_2	maleDIFF_vs_femDIFF
Omy19	59049140	g	G	0.771	0.784	0.19	0.361	0.875	0.538	0.611	0.634	0.542	0.5	0.938	0.478	0.556	0.571	0.581	0.423	0.084	0.125	0.041
Omy19	59049141	t	T	0.743	0.757	0.19	0.361	0.875	0.538	0.583	0.415	0.542	0.429	0.882	0.478	0.5	0.571	0.553	0.396	0.2075	0.101333	0.106167
Omy19	59049157	t	T	0.382	0.636	0.95	0.943	0.308	0.52	0.714	0.692	0.7	0.714	0.65	0.727	0.84	0.864	-0.568	-0.307	-0.289	-0.122333	0.166667
Omy19	59049180	c	T	0.229	0.29	0.739	0.579	0.182	0.519	0.364	0.606	0.524	0.714	0.056	0.353	0.542	0.5	-0.51	-0.289	-0.1345	-0.0336667	0.100833
Omy19	59050352	g	G	0.452	0.556	0.704	0.806	0.6	0.703	0.719	0.647	0.444	0.643	0.444	0.722	0.84	0.929	-0.252	-0.25	-0.0315	-0.32	0.2885
Omy19	59050356	t	T	0.452	0.556	0.704	0.778	0.75	0.703	0.727	0.639	0.423	0.667	0.444	0.737	0.833	0.929	-0.252	-0.222	0.0435	-0.321667	0.365167
Omy19	59050358	c	C	0.484	0.577	0.741	0.811	0.833	0.757	0.758	0.838	0.6	0.8	0.444	0.895	0.833	0.929	-0.257	-0.234	-0.003	-0.271	0.268
Omy19	59050376	T	T	0.406	0.607	0.731	0.848	0.727	0.735	0.743	0.811	0.654	0.75	0.471	0.95	0.846	0.824	-0.325	-0.241	-0.046	-0.248333	0.202333
Omy19	59050381	A	C	0.344	0.5	0.75	0.848	0.727	0.686	0.735	0.605	0.5	0.6	0.444	0.765	0.8	0.824	-0.406	-0.348	0.0365	-0.281667	0.318167
Omy19	59050414	a	A	0.765	0.667	0.296	0.536	0.636	0.484	0.6	0.488	0.636	0.615	0.632	0.5	0.429	0.762	0.469	0.131	0.016	0.064	0.048
Chr	Pos	Ref	A1	Dwo_Con	Yak_Con	Dwo_Skip	Yak_Skip	wal-fem-1	pah-fem-1	pah-fem-2	dwo-fem-2	dwo-male-1	pah-male-1	wal-male-1	dwo-male-2	pah-male-2	wal-male-2	dwo_diff	yak_diff	fem_1_vs_2	male_1_vs_2	maleDIFF_vs_femDIFF
Omy23	56804152	g	G	0.903	0.844	0.607	0.625	0.833	0.722	0.568	0.711	0.778	0.75	0.905	0.952	0.656	0.579	0.296	0.219	0.138	0.082	0.056
Omy23	56807828	g	T	0.923	0.962	0.615	0.718	0.824	0.679	0.531	0.868	0.65	0.692	0.929	0.923	0.571	0.783	0.308	0.244	0.052	-0.002	0.054
Omy23	56807831	t	T	0.923	1	0.615	0.718	0.889	0.778	0.594	0.868	0.632	0.692	0.929	0.857	0.571	0.826	0.308	0.282	0.1025	-0.000333333	0.102833
Omy23	56807844	a	A	0.923	1	0.522	0.769	0.867	0.8	0.618	0.914	0.688	0.667	0.929	0.769	0.5	0.818	0.401	0.231	0.0675	0.0656667	0.00183333
Omy23	56809053	a	A	0.84	0.864	0.55	0.519	0.727	0.571	0.667	0.765	0.591	0.222	0.917	0.75	0.6	0.765	0.29	0.345	-0.067	-0.128333	0.0613333
Omy23	56809454	A	A	0.839	0.941	0.52	0.6	0.375	0.5	0.722	0.773	0.737	0.692	0.75	0.8	0.652	0.727	0.319	0.341	-0.31	0	0.31
Omy23	56819796	G	G	0.938	0.964	0.458	0.825	0.9	0.892	0.811	0.806	0.8	0.867	1	0.667	0.833	0.909	0.48	0.139	0.0875	0.086	0.0015
Omy23	56819891	t	T	0.967	0.964	0.538	0.886	0.938	0.941	0.829	0.872	0.739	0.846	1	0.706	0.87	0.875	0.429	0.078	0.089	0.0446667	0.0443333
Omy23	56820304	g	G	0.893	0.545	0.577	0.269	0.294	0.306	0.676	0.763	0.76	0.438	0.45	0.846	0.526	0.526	0.316	0.276	-0.4195	-0.0833333	0.336167
Omy23	56823847	A	A	1	0.893	0.545	0.65	0.786	0.5	0.625	0.781	0.706	0.462	0.722	0.692	0.7	0.583	0.455	0.243	-0.06	-0.0283333	0.0316667
Chr	Pos	Ref	A1	Dwo_Con	Yak_Con	Dwo_Skip	Yak_Skip	wal-fem-1	pah-fem-1	pah-fem-2	dwo-fem-2	dwo-male-1	pah-male-1	wal-male-1	dwo-male-2	pah-male-2	wal-male-2	dwo_diff	yak_diff	fem_1_vs_2	male_1_vs_2	maleDIFF_vs_femDIFF
Omy25_25q	3940914	g	G	0.788	0.893	0.481	0.583	0.5	0.667	0.611	0.719	0.684	0.688	0.688	0.875	0.737	0.882	0.307	0.31	-0.0815	-0.144667	0.0631667
Omy25_25q	3959480	t	T	0.893	0.889	0.312	0.812	0.778	0.636	0.75	0.65	0.5	0.8	0.7	0.455	0.846	0.375	0.581	0.077	0.007	0.108	0.101
Omy25_25q	3961909	a	A	0.806	0.897	0.368	0.654	0.647	0.806	0.676	0.659	0.529	0.667	0.714	0.889	0.926	0.92	0.438	0.243	0.059	-0.275	0.334
Omy25_25q	3974178	g	G	0.96	0.952	0.625	0.609	0.818	0.686	0.75	0.533	0.6	0.625	0.65	0.579	0.765	0.938	0.335	0.343	0.1105	-0.135667	0.246167
Omy25_25q	3977431	G	G	0.706	0.64	0.143	0.526	0.615	0.767	0.72	0.568	0.542	0.619	0.536	0.75	0.786	0.944	0.563	0.114	0.047	-0.261	0.308
Omy25_25q	3981539	a	A	0.871	0.87	0.538	0.526	0.556	0.818	0.826	0.611	0.708	0.739	0.773	0.588	0.704	0.739	0.333	0.344	-0.0315	0.063	0.0945
Omy25_25q	3988317	a	A	0.8	0.792	0.333	0.474	0.545	0.727	0.846	0.667	0.611	0.667	0.65	0.5	0.75	0.875	0.467	0.318	-0.1205	-0.0656667	0.0548333
Omy25_25q	3997405	a	A	0.861	0.731	0.364	0.5	0.5	0.645	0.75	0.526	0.32	0.565	0.385	0.333	0.625	0.655	0.497	0.231	-0.0655	-0.114333	0.0488333
Omy25_25q	4011282	g	G	0.88	0.789	0.357	0.583	0.476	0.81	0.757	0.531	0.609	0.667	0.348	0.462	0.64	0.333	0.523	0.206	-0.001	0.063	0.064
Omy25_25q	4055282	c	C	0.962	0.952	0.421	0.909	0.875	0.84	0.889	0.852	0.667	0.938	0.875	0.846	1	0.875	0.541	0.043	-0.013	-0.0803333	0.0673333
Chr	Pos	Ref	A1	Dwo_Con	Yak_Con	Dwo_Skip	Yak_Skip	wal-fem-1	pah-fem-1	pah-fem-2	dwo-fem-2	dwo-male-1	pah-male-1	wal-male-1	dwo-male-2	pah-male-2	wal-male-2	dwo_diff	yak_diff	fem_1_vs_2	male_1_vs_2	maleDIFF_vs_femDIFF
Omy25_25q	22990130	A	A	0.722	0.938	0.294	0.6	0.889	0.781	0.6	0.312	0.6	0.667	0.769	0.556	0.727	0.706	0.428	0.338	0.379	0.0156667	0.363333
Omy25_25q	22990152	C	C	0.75	0.889	0.222	0.533	0.867	0.758	0.633	0.371	0.5	0.562	0.778	0.4	0.739	0.8	0.528	0.356	0.3105	-0.033	0.3435
Omy25_25q	22990193	G	A	0.711	0.875	0.333	0.583	0.909	0.694	0.568	0.364	0.611	0.308	0.759	0.273	0.64	0.786	0.378	0.292	0.3355	-0.007	0.3425
Omy25_25q	22990214	G	G	0.757	0.857	0.286	0.615	0.909	0.781	0.657	0.459	0.632	0.375	0.742	0.3	0.68	0.8	0.471	0.242	0.287	-0.0103333	0.297333
Omy25_25q	22990429	T	T	0.793	0.769	0.238	0.667	0.833	0.838	0.649	0.267	0.357	0.476	0.619	0.1	0.696	0.833	0.555	0.102	0.3775	-0.059	0.4365
Omy25_25q	22990642	A	A	0.759	1	0.273	0.765	0.688	0.71	0.556	0.387	0.429	0.357	0.667	0.125	0.647	0.714	0.486	0.235	0.2275	-0.011	0.2385
Omy25_25q	22996451	G	G	0.714	0.941	0.32	0.625	0.846	0.655	0.75	0.417	0.643	0.647	0.833	0.312	0.625	0.765	0.394	0.316	0.167	0.140333	0.0266667
Omy25_25q	22996499	C	T	0.622	0.882	0.222	0.5	0.583	0.571	0.588	0.273	0.647	0.6	0.714	0.429	0.5	0.667	0.4	0.382	0.1465	0.121667	0.0248333
Omy25_25q	22997591	a	A	0.808	0.833	0.286	0.733	0.812	0.839	0.706	0.222	0.593	0.545	0.682	0.333	0.682	0.88	0.522	0.1	0.3615	-0.025	0.3865
Omy25_25q	22997696	a	A	0.842	0.941	0.35	0.765	0.938	0.865	0.812	0.323	0.682	0.778	0.773	0.526	0.773	0.88	0.492	0.176	0.334	0.018	0.316
Chr	Pos	Ref	A1	Dwo_Con	Yak_Con	Dwo_Skip	Yak_Skip	wal-fem-1	pah-fem-1	pah-fem-2	dwo-fem-2	dwo-male-1	pah-male-1	wal-male-1	dwo-male-2	pah-male-2	wal-male-2	dwo_diff	yak_diff	fem_1_vs_2	male_1_vs_2	maleDIFF_vs_femDIFF
Omy28	16042624	g	T	0.667	0.609	0.36	0.289	0.688	0.528	0.514	0.674	0.536	0.389	0.767	0.688	0.31	0.6	0.307	0.32	0.014	0.0313333	0.0173333
Omy28	16044754	T	A	0.739	0.647	0.286	0.389	0.818	0.739	0.552	0.667	0.538	0.923	0.591	0.8	0.389	0.706	0.453	0.258	0.169	0.0523333	0.116667
Omy28	16045486	C	A	0.432	0.885	0.4	0.375	0.6	0.389	0.457	0.653	0.5	0.421	0.667	0.417	0.5	0.581	0.032	0.51	-0.0605	0.03	0.0905
Omy28	16045530	T	C	0.594	0.947	0.429	0.488	0.765	0.412	0.657	0.735	0.526	0.412	0.75	0.824	0.556	0.714	0.165	0.459	-0.1075	-0.135333	0.0278333
Omy28	16045915	T	C	0.741	1	0.476	0.63	0.778	0.571	0.571	0.639	0.611	0.4	0.588	0.625	0.542	0.8	0.265	0.37	0.0695	-0.122667	0.192167
Omy28	16046055	G	A	0.704	0.947	0.357	0.5	0.692	0.5	0.5	0.618	0.722	0.545	0.667	0.7	0.5	0.636	0.347	0.447	0.037	0.0326667	0.00433333
Omy28	16046466	A	G	0.71	0.833	0.5	0.346	0.765	0.531	0.536	0.694	0.464	0.286	0.714	0.615	0.333	0.778	0.21	0.487	0.033	-0.0873333	0.120333
Omy28	16051993	A	A	0.5	0.231	0.706	0.857	0.5	0.714	0.645	0.524	0.529	0.7	0.385	0.667	0.667	0.5	-0.206	-0.626	0.0225	-0.0733333	0.0958333
Omy28	16051994	C	C	0.48	0.231	0.706	0.857	0.5	0.769	0.645	0.524	0.5	0.7	0.385	0.667	0.667	0.5	-0.226	-0.626	0.05	-0.083	0.133
Omy28	16075938	t	T	1	0.939	0.762	0.757	0.938	0.846	0.911	0.946	1	0.944	1	0.929	0.926	0.714	0.238	0.182	-0.0365	0.125	0.1615
Chr	Pos	Ref	A1	Dwo_Con	Yak_Con	Dwo_Skip	Yak_Skip	wal-fem-1	pah-fem-1	pah-fem-2	dwo-fem-2	dwo-male-1	pah-male-1	wal-male-1	dwo-male-2	pah-male-2	wal-male-2	dwo_diff	yak_diff	fem_1_vs_2	male_1_vs_2	maleDIFF_vs_femDIFF
Omy29_Y	27446769	g	G	0.793	0.9	0.304	0.815	0.875	0.871	0.88	0.607	0.438	0.917	1	0.667	0.818	0.769	0.489	0.085	0.1295	0.0336667	0.0958333
Omy29_Y	27446808	t	A	0.593	0.846	0.053	0.682	0.714	0.786	0.591	0.586	0.357	0.5	0.941	0.222	0.556	0.667	0.54	0.164	0.1615	0.117667	0.0438333
Omy29_Y	27448472	c	C	0.8	1	0.333	0.9	0.889	1	0.966	0.296	0.583	0.875	0.903	0.917	0.706	0.833	0.467	0.1	0.3135	-0.0316667	0.345167
Omy29_Y	27456410	C	C	0.8	1	0.481	0.769	0.812	0.697	0.7	0.517	0.684	0.818	0.75	0.5	0.706	0.933	0.319	0.231	0.146	0.0376667	0.108333
Omy29_Y	27465376	A	A	0.926	0.862	0.48	0.696	0.611	0.742	0.684	0.647	0.667	0.867	0.722	0.7	0.467	0.882	0.446	0.166	0.011	0.069	0.058
Omy29_Y	27488790	C	C	0.765	0.767	0.96	1	1	0.929	1	0.848	0.923	0.917	1	1	0.957	0.944	-0.195	-0.233	0.0405	-0.0203333	0.0608333
Omy29_Y	27536078	g	G	0.818	0.906	0.421	0.692	0.571	0.75	0.778	0.763	0.95	0.727	0.812	0.636	0.714	0.917	0.397	0.214	-0.11	0.074	0.184
Omy29_Y	27536135	g	G	0.743	0.562	1	0.857	0.929	0.833	0.8	0.861	0.87	0.833	0.929	0.909	0.769	0.8	-0.257	-0.295	0.0505	0.0513333	0.000833333
Omy29_Y	27550664	G	G	0.933	0.917	0.692	0.538	0.875	0.55	0.744	0.75	0.929	0.688	0.458	0.765	0.727	0.667	0.241	0.379	-0.0345	-0.028	0.0065
Omy29_Y	27558050	g	G	0.87	0.889	0.429	0.562	0.75	0.357	0.88	0.75	0.562	0.667	0.545	0.667	0.786	0.5	0.441	0.327	-0.2615	-0.0596667	0.201833
Chr	Pos	Ref	A1	Dwo_Con	Yak_Con	Dwo_Skip	Yak_Skip	wal-fem-1	pah-fem-1	pah-fem-2	dwo-fem-2	dwo-male-1	pah-male-1	wal-male-1	dwo-male-2	pah-male-2	wal-male-2	dwo_diff	yak_diff	fem_1_vs_2	male_1_vs_2	maleDIFF_vs_femDIFF
Omy30_Omy04p	3290146	a	T	0.269	0.545	0.833	0.9	0.692	0.684	0.842	0.438	0.25	0.714	1	0.429	0.667	0.4	-0.564	-0.355	0.048	0.156	0.108
Omy30_Omy04p	3290192	C	A	0.357	0.65	0.786	0.955	0.8	0.741	0.833	0.435	0.417	0.769	0.941	0.5	0.833	0.375	-0.429	-0.305	0.1365	0.139667	0.00316667
Omy30_Omy04p	3290236	a	C	0.393	0.636	0.739	0.96	0.842	0.75	0.882	0.56	0.481	0.818	0.85	0.7	0.895	0.538	-0.346	-0.324	0.075	0.00533333	0.0696667
Omy30_Omy04p	3290343	T	A	0.296	0.76	0.733	0.96	1	0.958	0.861	0.676	0.64	0.857	0.889	0.556	0.808	0.762	-0.437	-0.2	0.2105	0.0866667	0.123833
Omy30_Omy04p	3290346	T	A	0.296	0.76	0.733	0.958	1	0.92	0.848	0.639	0.64	0.857	0.893	0.579	0.8	0.762	-0.437	-0.198	0.2165	0.083	0.1335
Omy30_Omy04p	3290351	A	C	0.269	0.76	0.75	0.96	1	0.923	0.848	0.639	0.63	0.857	0.862	0.579	0.808	0.75	-0.481	-0.2	0.218	0.0706667	0.147333
Omy30_Omy04p	3290375	T	G	0.2	0.778	0.75	0.962	1	0.815	0.903	0.579	0.538	0.769	0.808	0.556	0.8	0.75	-0.55	-0.184	0.1665	0.003	0.1635
Omy30_Omy04p	3290379	T	G	0.2	0.778	0.75	0.926	1	0.815	0.9	0.564	0.538	0.769	0.808	0.556	0.8	0.72	-0.55	-0.148	0.1755	0.013	0.1625
Omy30_Omy04p	3290380	T	A	0.2	0.778	0.786	0.929	1	0.815	0.9	0.564	0.538	0.769	0.808	0.556	0.8	0.72	-0.586	-0.151	0.1755	0.013	0.1625
Omy30_Omy04p	3290419	a	G	0.222	0.84	0.808	0.903	0.958	0.821	0.949	0.579	0.6	0.933	0.793	0.579	0.857	0.71	-0.586	-0.063	0.1255	0.06	0.0655
Chr	Pos	Ref	A1	Dwo_Con	Yak_Con	Dwo_Skip	Yak_Skip	wal-fem-1	pah-fem-1	pah-fem-2	dwo-fem-2	dwo-male-1	pah-male-1	wal-male-1	dwo-male-2	pah-male-2	wal-male-2	dwo_diff	yak_diff	fem_1_vs_2	male_1_vs_2	maleDIFF_vs_femDIFF
Omy30_Omy04p	35672740	T	T	0.833	0.826	0.158	0.833	0.818	0.95	0.484	0.447	0.385	0.833	0.833	0.688	0.759	0.583	0.675	-0.007	0.4185	0.007	0.4115
Omy30_Omy04p	35672959	G	G	0.515	0.429	0.917	0.759	0.75	0.375	0.667	0.722	0.688	0.214	0.5	0.857	0.7	0.353	-0.402	-0.33	-0.132	-0.169333	0.0373333
Omy30_Omy04p	35683880	g	C	0.438	0.429	0.892	0.639	0.684	0.591	0.667	0.706	0.861	0.818	0.538	0.667	0.594	0.588	-0.454	-0.21	-0.049	0.122667	0.171667
Omy30_Omy04p	35697996	C	C	0.737	0.75	0.269	0.407	0.727	0.867	0.483	0.583	0.476	0.6	0.714	0.455	0.875	0.762	0.468	0.343	0.264	-0.100667	0.364667
Omy30_Omy04p	35712377	t	T	0.759	0.85	0.227	0.548	0.826	0.697	0.577	0.711	0.519	0.636	0.7	0.636	0.655	0.6	0.532	0.302	0.1175	-0.012	0.1295
Omy30_Omy04p	35755718	C	C	0.69	0.867	0.216	0.769	0.643	0.692	0.607	0.5	0.333	0.933	0.818	0.231	0.6	0.727	0.474	0.098	0.114	0.175333	0.0613333
Omy30_Omy04p	35789223	G	G	0.846	0.905	0.308	0.76	0.889	0.808	0.741	0.475	0.429	0.833	0.773	0.455	0.565	0.571	0.538	0.145	0.2405	0.148	0.0925
Omy30_Omy04p	35804214	t	T	0.667	0.875	0.367	0.381	0.929	0.688	0.6	0.419	0.526	0.733	0.9	0.6	0.556	0.471	0.3	0.494	0.299	0.177333	0.121667
Omy30_Omy04p	35914651	T	T	0.545	0.667	0.963	0.913	0.846	0.667	0.667	0.769	0.857	0.706	1	1	0.722	0.667	-0.418	-0.246	0.0385	0.058	0.0195
Omy30_Omy04p	35924497	t	T	0.9	0.815	0.429	0.478	0.923	0.719	0.706	0.818	0.75	0.556	0.68	0.909	0.722	0.667	0.471	0.337	0.059	-0.104	0.163
AAM-associated region
Chr	Pos	Ref	A1	Dwo_Con	Yak_Con	Dwo_Skip	Yak_Skip	wal-fem-1	pah-fem-1	pah-fem-2	dwo-fem-2	dwo-male-1	pah-male-1	wal-male-1	dwo-male-2	pah-male-2	wal-male-2	dwo_diff	yak_diff	fem_1_vs_2	male_1_vs_2	maleDIFF_vs_femDIFF
Omy25_25q	22424847	A	A	0.25	0.84	0.407	1	0.933	0.848	0.325	0.594	1	0.778	0.923	0.214	0.471	0.182	-0.157	-0.16	0.431	0.611333	0.180333
Omy25_25q	22433729	G	G	0.421	1	0.467	1	0.857	0.889	0.441	0.413	0.833	0.8	0.947	0.375	0.579	0.333	-0.046	0	0.446	0.431	0.015
Omy25_25q	22434093	T	T	0.343	0.95	0.273	1	0.692	0.889	0.333	0.491	1	0.882	0.917	0.385	0.444	0.5	0.07	-0.05	0.3785	0.49	0.1115
Omy25_25q	22436036	T	T	0.464	1	0.45	1	1	0.966	0.759	0.486	0.933	0.944	1	0.35	0.571	0.609	0.014	0	0.3605	0.449	0.0885
Omy25_25q	22436970	g	G	0.361	1	0.292	0.857	0.842	0.882	0.567	0.395	0.944	0.706	0.909	0.5	0.455	0.65	0.069	0.143	0.381	0.318	0.063
Omy25_25q	22442554	g	G	0.323	1	0.417	0.926	0.857	0.966	0.577	0.5	0.957	0.923	0.933	0.5	0.409	0.467	-0.094	0.074	0.373	0.479	0.106
Omy25_25q	22443157	T	T	0.375	0.8	0.4	1	0.8	0.963	0.481	0.562	0.875	0.81	0.968	0.438	0.421	0.294	-0.025	-0.2	0.36	0.5	0.14
Omy25_25q	22443167	a	A	0.357	0.8	0.4	1	0.85	0.963	0.56	0.567	0.867	0.85	0.966	0.467	0.421	0.389	-0.043	-0.2	0.343	0.468667	0.125667
Omy25_25q	22467087	T	T	0.308	0.722	0.583	0.974	1	0.902	0.5	0.535	1	0.727	1	0.556	0.519	0.417	-0.275	-0.252	0.4335	0.411667	0.0218333
Omy25_25q	22474559	G	G	0.342	0.9	0.333	0.969	0.944	0.889	0.59	0.333	1	0.75	1	0.545	0.458	0.5	0.009	-0.069	0.455	0.415667	0.0393333
