# Supplementary material for: A genomic region associated with iteroparous spawning phenology is linked with age‐at‐maturity in female steelhead trout
Source: Evol Appl. 2023 Dec 11;17(2):e13622. doi: 10.1111/eva.13622 (PMC10853659; doi:10.1111/eva.13622)
Supplement: Supplementary file 13 — File S3. [file EVA-17-e13622-s011.xlsx]

## Sheet: AAM_fem_both
chr	beg	end	peak	test	LS quantile	same/dif?	region ID	count/region
Omy01	7845328	10499746	2001.84	FET (fem)	75	d	1	5
Omy01	7874736	8384858	2277.34	FET (all)	85	s	1	4
Omy01	7893515	8200969	1395.32	FET (fem)	85	s	1	3
Omy01	7900525	7978533	624.403	FET (fem)	95	s	1	2
Omy01	7901114	8002486	1034.94	FET (all)	95	s	1	1
Omy01	13050205	14209171	1687.37	FET (all)	85	d	2	1
Omy01	60981798	61220704	183.22	FET (PAH fem)	75	d	3	2
Omy01	61006336	61060467	104.536	FET (PAH fem)	85	s	3	1
Omy02	49368057	53728576	1971.26	FET (fem)	75	d	4	1
Omy02	81592798	81611686	188.957	FET (fem)	95	d	5	2
Omy02	81592798	81597563	110.867	FET (fem)	99	s	5	1
Omy03	33478392	39599799	2480.06	FET (fem)	75	d	6	3
Omy03	33577902	34310488	554.511	FET (fem)	85	s	6	2
Omy03	33614811	33663921	198.773	FET (fem)	95	s	6	1
Omy03	57289696	57346670	59.6427	CMH (pairs)	85	d	7	1
Omy04_Omy04q	15593	14837143	4094	FET (fem)	75	d	8	6
Omy04_Omy04q	2961660	5569882	386.367	CMH (pairs)	75	s	8	5
Omy04_Omy04q	3150060	3865158	240.058	FET (PAH fem)	75	s	8	4
Omy04_Omy04q	4928759	5418859	324.033	FET (PAH fem)	75	ssd	8b	3
Omy04_Omy04q	4939878	5134412	179.805	FET (PAH fem)	85	s	8b	2
Omy04_Omy04q	4980452	4992932	35.0478	FET (PAH fem)	95	s	8b	1
Omy05	69614443	69648018	154.895	FET (fem)	95	d	9	1
Omy05	79776227	79816196	152.3	FET (fem)	95	d	10	2
Omy05	79776701	79791512	64.418	FET (fem)	99	s	10	1
Omy06	31595096	31615145	99.8812	FET (PAH fem)	85	d	11	2
Omy06	31596947	31600370	48.7924	FET (PAH fem)	95	s	11	1
Omy06	37754552	37759850	44.2738	FET (PAH fem)	95	d	12	1
Omy06	43657605	43793670	570.628	FET (all)	95	d	13	2
Omy06	43657605	43688832	385.541	FET (all)	99	s	13	1
Omy06	45804060	46725813	2246.22	FET (all)	85	d	14	11
Omy06	45812286	48705618	1984.12	FET (fem)	75	s	14	10
Omy06	45892445	46444076	426.753	FET (PAH fem)	75	s	14	9
Omy06	45894604	46458584	1327.75	FET (fem)	85	s	14	8
Omy06	45916763	46644541	360.272	CMH (pairs)	75	s	14	7
Omy06	45917769	46082281	730.924	FET (all)	95	s	14	6
Omy06	45917769	46074676	344.502	FET (fem)	95	s	14	5
Omy06	45934978	46085843	126.594	FET (PAH fem)	85	s	14	4
Omy06	45955372	46097593	118.802	CMH (pairs)	85	s	14	3
Omy06	45960250	45965203	68.2288	FET (fem)	99	s	14	2
Omy06	45966635	45984789	41.9584	CMH (pairs)	95	s	14	1
Omy06	64968498	64981866	33.2475	FET (PAH fem)	95	d	15	1
Omy07	7575615	7653908	590.47	FET (all)	95	d	16	3
Omy07	7575666	7592662	469.435	FET (all)	99	s	16	2
Omy07	7575666	7591172	123.991	FET (fem)	99	s	16	1
Omy07	41123442	41171519	82.8089	FET (PAH fem)	85	d	17	1
Omy07	44707225	44745705	633.752	FET (all)	95	d	18	2
Omy07	44711000	44722789	211.482	FET (all)	99	s	18	1
Omy07	46593044	48044613	223.339	CMH (pairs)	75	d	19	1
Omy07	52190925	54604479	1855.99	FET (fem)	75	d	20	4
Omy07	52245957	52733495	691.808	FET (fem)	85	s	20	3
Omy07	52251416	53152596	2423.12	FET (all)	85	s	20	2
Omy07	52514572	52554841	575.339	FET (all)	95	s	20	1
Omy08	27089941	27403332	593.058	FET (fem)	85	d	21	1
Omy08	32523072	61983135	4382.28	FET (fem)	75	d	22	1
Omy08	53811417	53821166	249.289	FET (all)	99	d	23	2
Omy08	53811417	53816970	87.0618	FET (fem)	99	s	23	1
Omy08	60286101	60772636	978.792	FET (fem)	85	d	24	4
Omy08	60286113	61145200	2218.25	FET (all)	85	s	24	3
Omy08	60389066	60489887	299.686	FET (fem)	95	s	24	2
Omy08	60392698	60516140	904.591	FET (all)	95	s	24	1
Omy08	63521102	63528193	35.2072	FET (PAH fem)	95	d	25	1
Omy08	65059557	70826872	2194.86	FET (fem)	75	d	26	5
Omy08	65342889	65405720	691.035	FET (all)	95	s	26	4
Omy08	65342889	65384874	311.455	FET (fem)	95	s	26	3
Omy08	65342889	65356750	319.468	FET (all)	99	s	26	2
Omy08	65343024	65355887	123.637	FET (fem)	99	s	26	1
Omy08	86181727	86356002	239.582	FET (PAH fem)	75	d	27	8
Omy08	86181828	86252530	228.61	FET (PAH fem)	85	s	27	7
Omy08	86183575	86232942	289.017	FET (fem)	95	s	27	6
Omy08	86191308	86230807	213.055	FET (PAH fem)	95	s	27	5
Omy08	86191308	86217420	192.654	FET (PAH fem)	99	s	27	4
Omy08	86191513	86217785	254.427	FET (fem)	99	s	27	3
Omy08	86191742	86217496	32.4081	CMH (pairs)	95	s	27	2
Omy08	86191742	86211845	31.5241	CMH (pairs)	99	s	27	1
Omy08	88638957	88639229	20.5008	FET (PAH fem)	99	d	28	1
Omy08	91602343	91603866	26.7794	CMH (pairs)	95	d	29	3
Omy08	91603866	91604030	24.9949	FET (PAH fem)	99	s	29	2
Omy08	91603866	91603866	25.1475	CMH (pairs)	99	s	29	1
Omy09	33264937	45121028	2582.78	FET (fem)	75	d	30	1
Omy09	60056930	60096502	67.4322	CMH (pairs)	85	d	31	1
Omy10	58105150	61280469	3715.42	FET (fem)	75	d	32	7
Omy10	58547595	59840214	4046.59	FET (all)	85	s	32	6
Omy10	58604378	59476903	1432.15	FET (fem)	85	s	32	5
Omy10	58961501	59057140	377.35	FET (fem)	95	s	32	4
Omy10	58962476	59099137	994.196	FET (all)	95	s	32	3
Omy10	58970145	59001211	334.493	FET (all)	99	s	32	2
Omy10	59426023	59429234	38.1648	FET (PAH fem)	95	ssd	32b	1
Omy11	37375	68018	296.209	FET (all)	99	d	33	4
Omy11	37375	66398	76.8145	FET (fem)	99	s	33	3
Omy11	37375	65818	46.8495	FET (PAH fem)	95	s	33	2
Omy11	37375	61857	37.9795	FET (PAH fem)	99	s	33	1
Omy11	29521684	29870581	183.964	FET (PAH fem)	75	d	34	1
Omy11	43082681	43085269	224.876	FET (all)	99	d	35	2
Omy11	43082681	43084947	91.3448	FET (fem)	99	s	35	1
Omy12	64935236	64977914	55.9712	CMH (pairs)	85	d	36	1
Omy13	27684190	36313331	2471.48	FET (fem)	75	d	37	1
Omy13	30792047	33036905	562.616	FET (PAH fem)	75	d	38	3
Omy13	31031353	31809065	665.877	FET (fem)	85	s	38	2
Omy13	31046331	31626600	228.74	FET (PAH fem)	85	s	38	1
Omy13	32195080	32280442	133.149	FET (PAH fem)	85	d	39	1
Omy13	51925758	52114120	239.45	FET (PAH fem)	75	d	40	2
Omy13	51928106	51974661	123.685	FET (PAH fem)	85	s	40	1
Omy13	57957729	58212050	1637.81	FET (all)	95	d	41	4
Omy13	57990328	58079550	1309.44	FET (all)	99	s	41	3
Omy13	57990332	58064172	255.081	FET (fem)	95	s	41	2
Omy13	57990332	58046083	139.237	FET (fem)	99	s	41	1
Omy14_14q	2024333	4456892	246.828	CMH (pairs)	75	d	42	1
Omy14_14q	15410913	17561784	196.676	CMH (pairs)	75	d	43	1
Omy14_14q	19995737	19998070	31.5253	FET (PAH fem)	95	d	44	2
Omy14_14q	19995805	19996567	21.8382	FET (PAH fem)	99	s	44	1
Omy15	32314419	36462975	3154.89	FET (fem)	75	d	45	1
Omy15	37071488	37336782	1108.95	FET (fem)	85	d	46	5
Omy15	37071834	37393305	1798.2	FET (all)	85	s	46	4
Omy15	37075045	37170656	611.771	FET (fem)	95	s	46	3
Omy15	37075045	37170603	935.018	FET (all)	95	s	46	2
Omy15	37076266	37091679	95.2875	FET (fem)	99	s	46	1
Omy15	44349595	44350533	16.2892	CMH (pairs)	99	d	47	1
Omy15	44925385	44961076	79.4172	FET (PAH fem)	85	d	48	1
Omy16	30020616	41308386	2026.24	FET (fem)	75	d	49	1
Omy16	70617873	70620317	18.3147	FET (PAH fem)	99	d	50	1
Omy17	6093536	6213582	308.875	FET (all)	99	d	51	3
Omy17	6093536	6199705	33.3631	CMH (pairs)	95	s	51	2
Omy17	6093536	6193349	27.6728	CMH (pairs)	99	s	51	1
Omy17	11357723	11915386	828.57	FET (fem)	85	d	52	5
Omy17	11439440	11781177	1885.58	FET (all)	95	s	52	4
Omy17	11439440	11529814	660.541	FET (fem)	95	s	52	3
Omy17	11439440	11520367	1482.35	FET (all)	99	s	52	2
Omy17	11439451	11470204	454.651	FET (fem)	99	s	52	1
Omy17	51302561	51415470	81.9292	CMH (pairs)	85	d	53	1
Omy17	59237647	59424081	749.305	FET (fem)	85	d	54	3
Omy17	59237700	59306288	1056.02	FET (all)	95	s	54	2
Omy17	59248688	59269874	229.53	FET (fem)	95	s	54	1
Omy17	60195623	60704207	2501.11	FET (all)	85	d	55	8
Omy17	60197349	60437522	800.381	FET (fem)	85	s	55	7
Omy17	60197349	60261351	343.468	FET (fem)	95	s	55	6
Omy17	60197349	60201825	105.821	FET (fem)	99	s	55	5
Omy17	60197362	60318875	1580.06	FET (all)	95	s	55	4
Omy17	60197362	60202402	287.835	FET (all)	99	s	55	3
Omy17	60210043	60223768	441.221	FET (all)	99	s	55	2
Omy17	60211720	60216046	88.6687	FET (fem)	99	s	55	1
Omy18	31540652	32253455	350.287	FET (PAH fem)	75	d	56	4
Omy18	31683072	35004196	2180.51	FET (fem)	75	s	56	3
Omy18	31831985	31958528	135.3	FET (PAH fem)	85	s	56	2
Omy18	31852207	31913944	283.356	FET (fem)	95	s	56	1
Omy19	2622705	3397019	1789.65	FET (all)	85	d	57	6
Omy19	2623241	2889110	1464.85	FET (all)	95	s	57	5
Omy19	2623241	2659006	884.203	FET (all)	99	s	57	4
Omy19	2623470	2642746	236.173	FET (fem)	95	s	57	3
Omy19	2623878	2625158	107.597	FET (fem)	99	s	57	2
Omy19	2627750	2631394	82.5604	FET (fem)	99	s	57	1
Omy19	12575673	13251686	2053.46	FET (all)	85	d	58	3
Omy19	12640983	12901876	557.245	FET (fem)	85	s	58	2
Omy19	12724491	12787731	751.336	FET (all)	95	s	58	1
Omy19	45939515	49874202	2693.48	FET (fem)	75	d	59	10
Omy19	45940076	47050995	2684.86	FET (all)	85	s	59	9
Omy19	45940076	46664727	232.164	FET (PAH fem)	75	s	59	8
Omy19	45940510	46871130	1290.04	FET (fem)	85	s	59	7
Omy19	45940510	46047938	588.383	FET (all)	95	s	59	6
Omy19	45947824	46009349	288.405	FET (fem)	95	s	59	5
Omy19	45948392	45954222	71.5276	FET (fem)	99	s	59	4
Omy19	45975722	45990130	102.019	FET (fem)	99	s	59	3
Omy19	46003173	46039659	55.6198	CMH (pairs)	85	s	59	2
Omy19	46050026	46117489	224.6	FET (fem)	95	ssd	59b	1
Omy21	33388118	39453040	2150.81	FET (fem)	75	d	60	2
Omy21	33599400	37032806	2187.9	FET (all)	85	s	60	1
Omy21	63374947	63402710	353.686	FET (all)	99	d	61	2
Omy21	63374947	63379339	105.489	FET (fem)	99	s	61	1
Omy22	2464708	2472377	225.035	FET (all)	99	d	62	1
Omy22	43704581	44377150	387.461	CMH (pairs)	75	d	63	5
Omy22	43740533	43905518	170.268	CMH (pairs)	85	s	63	4
Omy22	43823228	43955689	313.307	FET (PAH fem)	75	s	63	3
Omy22	43835830	43892367	132.673	FET (PAH fem)	85	s	63	2
Omy22	43847728	43854222	32.2173	CMH (pairs)	95	s	63	1
Omy23	10812115	19939590	3468.14	FET (fem)	75	d	64	5
Omy23	13413754	15097022	4283.63	FET (all)	85	s	64	4
Omy23	13634660	14360209	943.274	FET (fem)	85	s	64	3
Omy23	13635368	14372604	192.197	CMH (pairs)	75	s	64	2
Omy23	13635368	13958242	494.726	FET (all)	95	s	64	1
Omy23	20234174	20278097	55.2884	CMH (pairs)	85	d	65	1
Omy23	47064930	47158324	65.1752	CMH (pairs)	85	d	66	2
Omy23	47072114	47077096	12.9292	CMH (pairs)	99	s	66	1
Omy24	2552708	2896514	753.84	FET (fem)	85	d	67	6
Omy24	2560025	2748413	182.259	FET (PAH fem)	75	s	67	5
Omy24	2560591	2590386	101.374	FET (PAH fem)	85	s	67	4
Omy24	2560766	2613914	723.398	FET (all)	95	s	67	3
Omy24	2563720	2607843	389.987	FET (fem)	95	s	67	2
Omy24	2564216	2574902	90.1658	FET (fem)	99	s	67	1
Omy24	8380857	8388234	32.0351	FET (PAH fem)	95	d	68	2
Omy24	8382054	8383317	24.7653	FET (PAH fem)	99	s	68	1
Omy25_25q	22287165	28910735	2127.53	CMH (pairs)	75	d	69	19
Omy25_25q	22420780	23158529	1792.82	CMH (pairs)	85	s	69	18
Omy25_25q	22422402	27180825	3538.32	FET (fem)	75	s	69	17
Omy25_25q	22422402	24762676	8729.49	FET (all)	85	s	69	16
Omy25_25q	22422402	23341109	1826.65	FET (fem)	85	s	69	15
Omy25_25q	22422402	22956001	6473.6	FET (all)	95	s	69	14
Omy25_25q	22422402	22803136	1514.18	CMH (pairs)	95	s	69	13
Omy25_25q	22422402	22641650	4473.81	FET (all)	99	s	69	12
Omy25_25q	22422402	22638277	1169.3	CMH (pairs)	99	s	69	11
Omy25_25q	22422453	23008072	793.825	FET (PAH fem)	75	s	69	10
Omy25_25q	22423850	22735450	585.795	FET (PAH fem)	85	s	69	9
Omy25_25q	22423850	22642335	963.955	FET (fem)	95	s	69	8
Omy25_25q	22423850	22446119	183.322	FET (fem)	99	s	69	7
Omy25_25q	22424691	22531827	246.723	FET (PAH fem)	95	s	69	6
Omy25_25q	22426358	22439643	57.1597	FET (PAH fem)	99	s	69	5
Omy25_25q	22443038	22444664	16.8845	FET (PAH fem)	99	s	69	4
Omy25_25q	22446888	22448460	22.0309	FET (PAH fem)	99	s	69	3
Omy25_25q	22463783	22476282	116.738	FET (fem)	99	s	69	2
Omy25_25q	22463783	22471389	22.9846	FET (PAH fem)	99	s	69	1
Omy25_25q	28654437	29073019	194.084	FET (PAH fem)	75	d	70	1
Omy26	14076578	14359007	235.882	FET (PAH fem)	75	d	71	2
Omy26	14076709	14200982	99.3222	FET (PAH fem)	85	s	71	1
Omy26	19005924	19099020	529.097	FET (all)	95	d	72	1
Omy26	28844543	28904793	658.265	FET (all)	95	d	73	3
Omy26	28844543	28884514	216.81	FET (fem)	95	s	73	2
Omy26	28850473	28864728	207.057	FET (all)	99	s	73	1
Omy27	2204373	5342801	1512.06	FET (fem)	75	d	74	2
Omy27	3522022	3538730	197.906	FET (fem)	95	s	74	1
Omy29_Y	56625	41994071	106765	FET (all)	85	d	75	2
Omy29_Y	56625	11511428	50338.8	FET (all)	95	s	75	1
Omy29_Y	177727	217973	737.269	FET (all)	99	d	76	1
Omy29_Y	606737	18125852	3210.73	FET (fem)	75	d	77	2
Omy29_Y	652764	677402	417.576	FET (all)	99	s	77	1
Omy29_Y	1299928	1969266	1091.7	FET (fem)	85	d	78	2
Omy29_Y	1614100	1671259	409.739	FET (all)	99	s	78	1
Omy29_Y	2213736	2412343	764.981	FET (all)	99	d	79	1
Omy29_Y	2715247	3045576	519.504	FET (all)	99	d	80	1
Omy29_Y	3644222	3857307	422.801	FET (all)	99	d	81	1
Omy29_Y	5336139	5426526	385.886	FET (all)	99	d	82	1
Omy29_Y	5879072	7219524	265.748	CMH (pairs)	75	d	83	8
Omy29_Y	5879072	6290910	122.968	CMH (pairs)	85	s	83	7
Omy29_Y	5879072	6160493	1436.57	FET (all)	99	s	83	6
Omy29_Y	5879072	6116089	83.7943	CMH (pairs)	95	s	83	5
Omy29_Y	5879072	6025037	75.8383	CMH (pairs)	99	s	83	4
Omy29_Y	5879493	5939615	34.7186	FET (PAH fem)	95	s	83	3
Omy29_Y	5880852	5940341	108.769	FET (fem)	99	s	83	2
Omy29_Y	5887655	5936759	22.5908	FET (PAH fem)	99	s	83	1
Omy29_Y	6159756	6234160	99.2917	FET (PAH fem)	85	d	84	5	SDY lies at 6001291 to 6008996
Omy29_Y	6159782	6190748	68.3475	CMH (pairs)	95	s	84	4
Omy29_Y	6159830	6163569	60.3735	FET (PAH fem)	95	s	84	3
Omy29_Y	6159830	6160395	34.6589	FET (PAH fem)	99	s	84	2
Omy29_Y	6159855	6160521	37.3351	CMH (pairs)	99	s	84	1
Omy29_Y	6246059	6252090	82.2208	FET (fem)	99	d	85	3
Omy29_Y	6246059	6246767	19.111	CMH (pairs)	99	s	85	2
Omy29_Y	6246167	6246521	19.7904	FET (PAH fem)	99	s	85	1
Omy29_Y	6266425	6275578	75.8153	FET (fem)	99	d	86	1
Omy30_Omy04p	11135577	22067768	37788.6	FET (all)	85	d	87	3
Omy30_Omy04p	11135577	13292619	34246.5	FET (all)	95	s	87	2
Omy30_Omy04p	11135577	11831729	27157.5	FET (all)	99	s	87	1
Omy30_Omy04p	13748426	14180527	199.1	FET (PAH fem)	75	d	88	2
Omy30_Omy04p	13792278	13866674	76.2287	FET (PAH fem)	85	s	88	1
Omy30_Omy04p	17846465	21819448	2096.32	FET (fem)	75	d	89	1
Omy30_Omy04p	34356195	37928523	1781.94	FET (fem)	75	d	90	4
Omy30_Omy04p	34400211	34569344	563.226	FET (fem)	85	s	90	3
Omy30_Omy04p	34412446	34447969	217.153	FET (fem)	95	s	90	2
Omy30_Omy04p	34733170	34740110	75.8942	FET (fem)	99	s	90	1
Omy30_Omy04p	44559502	46313669	599.376	CMH (pairs)	75	d	91	15
Omy30_Omy04p	44581893	46315651	4011.64	FET (fem)	75	s	91	14
Omy30_Omy04p	44909199	46313669	5661.8	FET (all)	85	s	91	13
Omy30_Omy04p	44930665	46315651	2911.46	FET (fem)	85	s	91	12
Omy30_Omy04p	44972776	46318771	1226.7	FET (PAH fem)	75	s	91	11
Omy30_Omy04p	45050921	46313669	3045.8	FET (all)	95	s	91	10
Omy30_Omy04p	45051797	46318771	845.924	FET (PAH fem)	85	s	91	9
Omy30_Omy04p	45073336	46215485	255.702	CMH (pairs)	85	s	91	8
Omy30_Omy04p	45081730	46315651	1607.39	FET (fem)	95	s	91	7
Omy30_Omy04p	45081730	45377357	530.808	FET (fem)	99	s	91	6
Omy30_Omy04p	45081730	45373695	797.998	FET (all)	99	s	91	5
Omy30_Omy04p	45082705	45729431	379.963	FET (PAH fem)	95	s	91	4
Omy30_Omy04p	45082705	45212098	58.9401	CMH (pairs)	95	s	91	3
Omy30_Omy04p	45082705	45123150	33.3227	FET (PAH fem)	99	s	91	2
Omy30_Omy04p	45128486	45221604	106.593	FET (PAH fem)	99	ssd	91b	3
Omy30_Omy04p	45225231	45297498	32.979	CMH (pairs)	95	ssd	91bb	4
Omy30_Omy04p	45233297	45268259	41.3447	FET (PAH fem)	99	s	91bb	3
Omy30_Omy04p	45391673	45473830	79.5306	FET (fem)	99	ssd	91bbb	2
Omy30_Omy04p	45391954	45434308	23.1873	FET (PAH fem)	99	s	91bbb	1
Omy32_Omy14p	15473054	15751102	217.476	FET (PAH fem)	75	d	92	2
Omy32_Omy14p	15529029	15564862	192.649	FET (fem)	95	s	92	1
Omy32_Omy14p	22758994	29433390	281.946	CMH (pairs)	75	d	93	3
Omy32_Omy14p	24730387	25154338	223.207	FET (PAH fem)	75	s	93	2
Omy32_Omy14p	27784261	27968673	179.343	FET (PAH fem)	75	ssd	93b	1
Omy32_Omy14p	33455614	33487253	63.8096	CMH (pairs)	85	d	94	5
Omy32_Omy14p	33455614	33461970	31.7356	CMH (pairs)	95	s	94	4
Omy32_Omy14p	33455614	33461110	35.0133	FET (PAH fem)	95	s	94	3
Omy32_Omy14p	33456001	33458805	216.203	FET (all)	99	s	94	2
Omy32_Omy14p	33456001	33456666	27.1936	CMH (pairs)	99	s	94	1
Omy32_Omy14p	36068824	36117624	90.1861	FET (PAH fem)	85	d	95	1

## Sheet: AAM_both
chr	beg	end	peak	test	LS quantile	same/dif?	region ID	count/region
Omy01	7874736	8384858	2277.34	FET (all)	85	d	1	2
Omy01	7901114	8002486	1034.94	FET (all)	95	s	1	1
Omy01	13050205	14209171	1687.37	FET (all)	85	d	2	1
Omy03	57289696	57346670	59.6427	CMH (pairs)	85	d	3	1
Omy04_Omy04q	2961660	5569882	386.367	CMH (pairs)	75	d	4	1
Omy06	43657605	43793670	570.628	FET (all)	95	d	5	2
Omy06	43657605	43688832	385.541	FET (all)	99	s	5	1
Omy06	45804060	46725813	2246.22	FET (all)	85	d	6	5
Omy06	45916763	46644541	360.272	CMH (pairs)	75	s	6	4
Omy06	45917769	46082281	730.924	FET (all)	95	s	6	3
Omy06	45955372	46097593	118.802	CMH (pairs)	85	s	6	2
Omy06	45966635	45984789	41.9584	CMH (pairs)	95	s	6	1
Omy07	7575615	7653908	590.47	FET (all)	95	d	7	2
Omy07	7575666	7592662	469.435	FET (all)	99	s	7	1
Omy07	44707225	44745705	633.752	FET (all)	95	d	8	2
Omy07	44711000	44722789	211.482	FET (all)	99	s	8	1
Omy07	46593044	48044613	223.339	CMH (pairs)	75	d	9	1
Omy07	52251416	53152596	2423.12	FET (all)	85	d	10	2
Omy07	52514572	52554841	575.339	FET (all)	95	s	10	1
Omy08	53811417	53821166	249.289	FET (all)	99	d	11	1
Omy08	60286113	61145200	2218.25	FET (all)	85	d	12	2
Omy08	60392698	60516140	904.591	FET (all)	95	s	12	1
Omy08	65342889	65405720	691.035	FET (all)	95	d	13	2
Omy08	65342889	65356750	319.468	FET (all)	99	s	13	1
Omy08	86191742	86217496	32.4081	CMH (pairs)	95	d	14	2
Omy08	86191742	86211845	31.5241	CMH (pairs)	99	s	14	1
Omy08	91602343	91603866	26.7794	CMH (pairs)	95	d	15	2
Omy08	91603866	91603866	25.1475	CMH (pairs)	99	s	15	1
Omy09	60056930	60096502	67.4322	CMH (pairs)	85	d	16	1
Omy10	58547595	59840214	4046.59	FET (all)	85	d	17	3
Omy10	58962476	59099137	994.196	FET (all)	95	s	17	2
Omy10	58970145	59001211	334.493	FET (all)	99	s	17	1
Omy11	37375	68018	296.209	FET (all)	99	d	18	1
Omy11	43082681	43085269	224.876	FET (all)	99	d	19	1
Omy12	64935236	64977914	55.9712	CMH (pairs)	85	d	20	1
Omy13	57957729	58212050	1637.81	FET (all)	95	d	21	2
Omy13	57990328	58079550	1309.44	FET (all)	99	s	21	1
Omy14_14q	2024333	4456892	246.828	CMH (pairs)	75	d	22	1
Omy14_14q	15410913	17561784	196.676	CMH (pairs)	75	d	23	1
Omy15	37071834	37393305	1798.2	FET (all)	85	d	24	2
Omy15	37075045	37170603	935.018	FET (all)	95	s	24	1
Omy15	44349595	44350533	16.2892	CMH (pairs)	99	d	25	1
Omy17	6093536	6213582	308.875	FET (all)	99	d	26	3
Omy17	6093536	6199705	33.3631	CMH (pairs)	95	s	26	2
Omy17	6093536	6193349	27.6728	CMH (pairs)	99	s	26	1
Omy17	11439440	11781177	1885.58	FET (all)	95	d	27	2
Omy17	11439440	11520367	1482.35	FET (all)	99	s	27	1
Omy17	51302561	51415470	81.9292	CMH (pairs)	85	d	28	1
Omy17	59237700	59306288	1056.02	FET (all)	95	d	29	1
Omy17	60195623	60704207	2501.11	FET (all)	85	d	30	4
Omy17	60197362	60318875	1580.06	FET (all)	95	s	30	3
Omy17	60197362	60202402	287.835	FET (all)	99	s	30	2
Omy17	60210043	60223768	441.221	FET (all)	99	ssd	30b	1
Omy19	2622705	3397019	1789.65	FET (all)	85	d	31	3
Omy19	2623241	2889110	1464.85	FET (all)	95	s	31	2
Omy19	2623241	2659006	884.203	FET (all)	99	s	31	1
Omy19	12575673	13251686	2053.46	FET (all)	85	d	32	2
Omy19	12724491	12787731	751.336	FET (all)	95	s	32	1
Omy19	45940076	47050995	2684.86	FET (all)	85	d	33	3
Omy19	45940510	46047938	588.383	FET (all)	95	s	33	2
Omy19	46003173	46039659	55.6198	CMH (pairs)	85	s	33	1
Omy21	33599400	37032806	2187.9	FET (all)	85	d	34	1
Omy21	63374947	63402710	353.686	FET (all)	99	d	35	1
Omy22	2464708	2472377	225.035	FET (all)	99	d	36	1
Omy22	43704581	44377150	387.461	CMH (pairs)	75	d	37	3
Omy22	43740533	43905518	170.268	CMH (pairs)	85	s	37	2
Omy22	43847728	43854222	32.2173	CMH (pairs)	95	s	37	1
Omy23	13413754	15097022	4283.63	FET (all)	85	d	38	3
Omy23	13635368	13958242	494.726	FET (all)	95	s	38	2
Omy23	13635368	14372604	192.197	CMH (pairs)	75	s	38	1
Omy23	20234174	20278097	55.2884	CMH (pairs)	85	d	39	1
Omy23	47064930	47158324	65.1752	CMH (pairs)	85	d	40	2
Omy23	47072114	47077096	12.9292	CMH (pairs)	99	s	40	1
Omy24	2560766	2613914	723.398	FET (all)	95	d	41	1
Omy25_25q	22287165	28910735	2127.53	CMH (pairs)	75	d	42	7
Omy25_25q	22420780	23158529	1792.82	CMH (pairs)	85	s	42	6
Omy25_25q	22422402	24762676	8729.49	FET (all)	85	s	42	5
Omy25_25q	22422402	22956001	6473.6	FET (all)	95	s	42	4
Omy25_25q	22422402	22641650	4473.81	FET (all)	99	s	42	3
Omy25_25q	22422402	22803136	1514.18	CMH (pairs)	95	s	42	2
Omy25_25q	22422402	22638277	1169.3	CMH (pairs)	99	s	42	1
Omy26	19005924	19099020	529.097	FET (all)	95	d	43	1
Omy26	28844543	28904793	658.265	FET (all)	95	d	44	2
Omy26	28850473	28864728	207.057	FET (all)	99	s	44	1
Omy29_Y	56625	41994071	106765	FET (all)	85	d	45	2
Omy29_Y	56625	11511428	50338.8	FET (all)	95	s	45	1
Omy29_Y	177727	217973	737.269	FET (all)	99	d	46	1
Omy29_Y	652764	677402	417.576	FET (all)	99	d	47	1
Omy29_Y	1614100	1671259	409.739	FET (all)	99	d	48	1
Omy29_Y	2213736	2412343	764.981	FET (all)	99	d	49	1
Omy29_Y	2715247	3045576	519.504	FET (all)	99	d	50	1
Omy29_Y	3644222	3857307	422.801	FET (all)	99	d	51	1
Omy29_Y	5336139	5426526	385.886	FET (all)	99	d	52	1
Omy29_Y	5879072	7219524	265.748	CMH (pairs)	75	d	53	5
Omy29_Y	5879072	6290910	122.968	CMH (pairs)	85	s	53	4
Omy29_Y	5879072	6160493	1436.57	FET (all)	99	s	53	3
Omy29_Y	5879072	6116089	83.7943	CMH (pairs)	95	s	53	2
Omy29_Y	5879072	6025037	75.8383	CMH (pairs)	99	s	53	1
Omy29_Y	6159782	6190748	68.3475	CMH (pairs)	95	d	54	2
Omy29_Y	6159855	6160521	37.3351	CMH (pairs)	99	s	54	1
Omy29_Y	6246059	6246767	19.111	CMH (pairs)	99	d	55	1
Omy30_Omy04p	11135577	22067768	37788.6	FET (all)	85	d	56	3
Omy30_Omy04p	11135577	13292619	34246.5	FET (all)	95	s	56	2
Omy30_Omy04p	11135577	11831729	27157.5	FET (all)	99	s	56	1
Omy30_Omy04p	44559502	46313669	599.376	CMH (pairs)	75	d	57	7
Omy30_Omy04p	44909199	46313669	5661.8	FET (all)	85	s	57	6
Omy30_Omy04p	45050921	46313669	3045.8	FET (all)	95	s	57	5
Omy30_Omy04p	45073336	46215485	255.702	CMH (pairs)	85	s	57	4
Omy30_Omy04p	45081730	45373695	797.998	FET (all)	99	s	57	3
Omy30_Omy04p	45082705	45212098	58.9401	CMH (pairs)	95	s	57	2
Omy30_Omy04p	45225231	45297498	32.979	CMH (pairs)	95	ssd	57b	1
Omy32_Omy14p	22758994	29433390	281.946	CMH (pairs)	75	d	58	1
Omy32_Omy14p	33455614	33487253	63.8096	CMH (pairs)	85	d	59	4
Omy32_Omy14p	33455614	33461970	31.7356	CMH (pairs)	95	s	59	3
Omy32_Omy14p	33456001	33458805	216.203	FET (all)	99	s	59	2
Omy32_Omy14p	33456001	33456666	27.1936	CMH (pairs)	99	s	59	1

## Sheet: AAM_female
chr	beg	end	peak	set	quantile	same/dif?	region ID	count/region
Omy01	7845328	10499746	2001.84	FET (fem)	75	d	1	3
Omy01	7893515	8200969	1395.32	FET (fem)	85	s	1	2
Omy01	7900525	7978533	624.403	FET (fem)	95	s	1	1
Omy01	60981798	61220704	183.22	FET (PAH fem)	75	d	2	2
Omy01	61006336	61060467	104.536	FET (PAH fem)	85	s	2	1
Omy02	49368057	53728576	1971.26	FET (fem)	75	d	3	1
Omy02	81592798	81611686	188.957	FET (fem)	95	d	4	2
Omy02	81592798	81597563	110.867	FET (fem)	99	s	4	1
Omy03	33478392	39599799	2480.06	FET (fem)	75	d	5	3
Omy03	33577902	34310488	554.511	FET (fem)	85	s	5	2
Omy03	33614811	33663921	198.773	FET (fem)	95	s	5	1
Omy04_Omy04q	15593	14837143	4094	FET (fem)	75	d	6	1
Omy04_Omy04q	3150060	3865158	240.058	FET (PAH fem)	75	d	7	1
Omy04_Omy04q	4928759	5418859	324.033	FET (PAH fem)	75	d	8	3
Omy04_Omy04q	4939878	5134412	179.805	FET (PAH fem)	85	s	8	2
Omy04_Omy04q	4980452	4992932	35.0478	FET (PAH fem)	95	s	8	1
Omy05	69614443	69648018	154.895	FET (fem)	95	d	9	1
Omy05	79776227	79816196	152.3	FET (fem)	95	d	10	2
Omy05	79776701	79791512	64.418	FET (fem)	99	s	10	1
Omy06	31595096	31615145	99.8812	FET (PAH fem)	85	d	11	2
Omy06	31596947	31600370	48.7924	FET (PAH fem)	95	s	11	1
Omy06	37754552	37759850	44.2738	FET (PAH fem)	95	d	12	1
Omy06	45812286	48705618	1984.12	FET (fem)	75	d	13	6
Omy06	45892445	46444076	426.753	FET (PAH fem)	75	s	13	5
Omy06	45894604	46458584	1327.75	FET (fem)	85	s	13	4
Omy06	45917769	46074676	344.502	FET (fem)	95	s	13	3
Omy06	45934978	46085843	126.594	FET (PAH fem)	85	s	13	2
Omy06	45960250	45965203	68.2288	FET (fem)	99	s	13	1
Omy06	64968498	64981866	33.2475	FET (PAH fem)	95	d	14	1
Omy07	7575666	7591172	123.991	FET (fem)	99	d	15	1
Omy07	41123442	41171519	82.8089	FET (PAH fem)	85	d	16	1
Omy07	52190925	54604479	1855.99	FET (fem)	75	d	17	2
Omy07	52245957	52733495	691.808	FET (fem)	85	s	17	1
Omy08	27089941	27403332	593.058	FET (fem)	85	d	18	1
Omy08	32523072	61983135	4382.28	FET (fem)	75	d	19	1
Omy08	53811417	53816970	87.0618	FET (fem)	99	d	20	1
Omy08	60286101	60772636	978.792	FET (fem)	85	d	21	2
Omy08	60389066	60489887	299.686	FET (fem)	95	s	21	1
Omy08	63521102	63528193	35.2072	FET (PAH fem)	95	d	22	1
Omy08	65059557	70826872	2194.86	FET (fem)	75	d	23	3
Omy08	65342889	65384874	311.455	FET (fem)	95	s	23	2
Omy08	65343024	65355887	123.637	FET (fem)	99	s	23	1
Omy08	86181727	86356002	239.582	FET (PAH fem)	75	d	24	6
Omy08	86181828	86252530	228.61	FET (PAH fem)	85	s	24	5
Omy08	86183575	86232942	289.017	FET (fem)	95	s	24	4
Omy08	86191308	86230807	213.055	FET (PAH fem)	95	s	24	3
Omy08	86191308	86217420	192.654	FET (PAH fem)	99	s	24	2
Omy08	86191513	86217785	254.427	FET (fem)	99	s	24	1
Omy08	88638957	88639229	20.5008	FET (PAH fem)	99	d	25	1
Omy08	91603866	91604030	24.9949	FET (PAH fem)	99	d	26	1
Omy09	33264937	45121028	2582.78	FET (fem)	75	d	27	1
Omy10	58105150	61280469	3715.42	FET (fem)	75	d	28	3
Omy10	58604378	59476903	1432.15	FET (fem)	85	s	28	2
Omy10	58961501	59057140	377.35	FET (fem)	95	s	28	1
Omy10	59426023	59429234	38.1648	FET (PAH fem)	95	d	29	1
Omy11	37375	66398	76.8145	FET (fem)	99	d	30	3
Omy11	37375	65818	46.8495	FET (PAH fem)	95	s	30	2
Omy11	37375	61857	37.9795	FET (PAH fem)	99	s	30	1
Omy11	29521684	29870581	183.964	FET (PAH fem)	75	d	31	1
Omy11	43082681	43084947	91.3448	FET (fem)	99	d	32	1
Omy13	27684190	36313331	2471.48	FET (fem)	75	d	33	5
Omy13	30792047	33036905	562.616	FET (PAH fem)	75	s	33	4
Omy13	31031353	31809065	665.877	FET (fem)	85	s	33	3
Omy13	31046331	31626600	228.74	FET (PAH fem)	85	s	33	2
Omy13	32195080	32280442	133.149	FET (PAH fem)	85	s	33	1
Omy13	51925758	52114120	239.45	FET (PAH fem)	75	d	34	2
Omy13	51928106	51974661	123.685	FET (PAH fem)	85	s	34	1
Omy13	57990332	58064172	255.081	FET (fem)	95	d	35	2
Omy13	57990332	58046083	139.237	FET (fem)	99	s	35	1
Omy14_14q	19995737	19998070	31.5253	FET (PAH fem)	95	d	36	2
Omy14_14q	19995805	19996567	21.8382	FET (PAH fem)	99	s	36	1
Omy15	32314419	36462975	3154.89	FET (fem)	75	d	37	1
Omy15	37071488	37336782	1108.95	FET (fem)	85	d	38	3
Omy15	37075045	37170656	611.771	FET (fem)	95	s	38	2
Omy15	37076266	37091679	95.2875	FET (fem)	99	s	38	1
Omy15	44925385	44961076	79.4172	FET (PAH fem)	85	d	39	1
Omy16	30020616	41308386	2026.24	FET (fem)	75	d	40	1
Omy16	70617873	70620317	18.3147	FET (PAH fem)	99	d	41	1
Omy17	11357723	11915386	828.57	FET (fem)	85	d	42	3
Omy17	11439440	11529814	660.541	FET (fem)	95	s	42	2
Omy17	11439451	11470204	454.651	FET (fem)	99	s	42	1
Omy17	59237647	59424081	749.305	FET (fem)	85	d	43	2
Omy17	59248688	59269874	229.53	FET (fem)	95	s	43	1
Omy17	60197349	60437522	800.381	FET (fem)	85	d	44	4
Omy17	60197349	60261351	343.468	FET (fem)	95	s	44	3
Omy17	60197349	60201825	105.821	FET (fem)	99	s	44	2
Omy17	60211720	60216046	88.6687	FET (fem)	99	s	44	1
Omy18	31540652	32253455	350.287	FET (PAH fem)	75	d	45	4
Omy18	31683072	35004196	2180.51	FET (fem)	75	s	45	3
Omy18	31831985	31958528	135.3	FET (PAH fem)	85	s	45	2
Omy18	31852207	31913944	283.356	FET (fem)	95	s	45	1
Omy19	2623470	2642746	236.173	FET (fem)	95	d	46	3
Omy19	2623878	2625158	107.597	FET (fem)	99	s	46	2
Omy19	2627750	2631394	82.5604	FET (fem)	99	s	46	1
Omy19	12640983	12901876	557.245	FET (fem)	85	d	47	1
Omy19	45939515	49874202	2693.48	FET (fem)	75	d	48	7
Omy19	45940076	46664727	232.164	FET (PAH fem)	75	s	48	6
Omy19	45940510	46871130	1290.04	FET (fem)	85	s	48	5
Omy19	45947824	46009349	288.405	FET (fem)	95	s	48	4
Omy19	45948392	45954222	71.5276	FET (fem)	99	s	48	3
Omy19	45975722	45990130	102.019	FET (fem)	99	s	48	2
Omy19	46050026	46117489	224.6	FET (fem)	95	ssd	48b	1
Omy21	33388118	39453040	2150.81	FET (fem)	75	d	49	1
Omy21	63374947	63379339	105.489	FET (fem)	99	d	50	1
Omy22	43823228	43955689	313.307	FET (PAH fem)	75	d	51	2
Omy22	43835830	43892367	132.673	FET (PAH fem)	85	s	51	1
Omy23	10812115	19939590	3468.14	FET (fem)	75	d	52	2
Omy23	13634660	14360209	943.274	FET (fem)	85	s	52	1
Omy24	2552708	2896514	753.84	FET (fem)	85	d	53	5
Omy24	2560025	2748413	182.259	FET (PAH fem)	75	s	53	4
Omy24	2560591	2590386	101.374	FET (PAH fem)	85	s	53	3
Omy24	2563720	2607843	389.987	FET (fem)	95	s	53	2
Omy24	2564216	2574902	90.1658	FET (fem)	99	s	53	1
Omy24	8380857	8388234	32.0351	FET (PAH fem)	95	d	54	2
Omy24	8382054	8383317	24.7653	FET (PAH fem)	99	s	54	1
Omy25_25q	22422402	27180825	3538.32	FET (fem)	75	d	55	12
Omy25_25q	22422402	23341109	1826.65	FET (fem)	85	s	55	11
Omy25_25q	22422453	23008072	793.825	FET (PAH fem)	75	s	55	10
Omy25_25q	22423850	22642335	963.955	FET (fem)	95	s	55	9
Omy25_25q	22423850	22446119	183.322	FET (fem)	99	s	55	8
Omy25_25q	22423850	22735450	585.795	FET (PAH fem)	85	s	55	7
Omy25_25q	22424691	22531827	246.723	FET (PAH fem)	95	s	55	6
Omy25_25q	22426358	22439643	57.1597	FET (PAH fem)	99	s	55	5
Omy25_25q	22443038	22444664	16.8845	FET (PAH fem)	99	s	55	4
Omy25_25q	22446888	22448460	22.0309	FET (PAH fem)	99	s	55	3
Omy25_25q	22463783	22476282	116.738	FET (fem)	99	s	55	2
Omy25_25q	22463783	22471389	22.9846	FET (PAH fem)	99	s	55	1
Omy25_25q	28654437	29073019	194.084	FET (PAH fem)	75	d	56	1
Omy26	14076578	14359007	235.882	FET (PAH fem)	75	d	57	2
Omy26	14076709	14200982	99.3222	FET (PAH fem)	85	s	57	1
Omy26	28844543	28884514	216.81	FET (fem)	95	d	58	1
Omy27	2204373	5342801	1512.06	FET (fem)	75	d	59	2
Omy27	3522022	3538730	197.906	FET (fem)	95	s	59	1
Omy29_Y	606737	18125852	3210.73	FET (fem)	75	d	60	1
Omy29_Y	1299928	1969266	1091.7	FET (fem)	85	d	61	1
Omy29_Y	5879493	5939615	34.7186	FET (PAH fem)	95	d	62	3
Omy29_Y	5880852	5940341	108.769	FET (fem)	99	s	62	2
Omy29_Y	5887655	5936759	22.5908	FET (PAH fem)	99	s	62	1
Omy29_Y	6159756	6234160	99.2917	FET (PAH fem)	85	d	63	3
Omy29_Y	6159830	6163569	60.3735	FET (PAH fem)	95	s	63	2
Omy29_Y	6159830	6160395	34.6589	FET (PAH fem)	99	s	63	1
Omy29_Y	6246059	6252090	82.2208	FET (fem)	99	d	64	2
Omy29_Y	6246167	6246521	19.7904	FET (PAH fem)	99	s	64	1
Omy29_Y	6266425	6275578	75.8153	FET (fem)	99	d	65	1
Omy30_Omy04p	13748426	14180527	199.1	FET (PAH fem)	75	d	66	2
Omy30_Omy04p	13792278	13866674	76.2287	FET (PAH fem)	85	s	66	1
Omy30_Omy04p	17846465	21819448	2096.32	FET (fem)	75	d	67	1
Omy30_Omy04p	34356195	37928523	1781.94	FET (fem)	75	d	68	4
Omy30_Omy04p	34400211	34569344	563.226	FET (fem)	85	s	68	3
Omy30_Omy04p	34412446	34447969	217.153	FET (fem)	95	s	68	2
Omy30_Omy04p	34733170	34740110	75.8942	FET (fem)	99	s	68	1
Omy30_Omy04p	44581893	46315651	4011.64	FET (fem)	75	d	69	12
Omy30_Omy04p	44930665	46315651	2911.46	FET (fem)	85	s	69	11
Omy30_Omy04p	44972776	46318771	1226.7	FET (PAH fem)	75	s	69	10
Omy30_Omy04p	45051797	46318771	845.924	FET (PAH fem)	85	s	69	9
Omy30_Omy04p	45081730	46315651	1607.39	FET (fem)	95	s	69	8
Omy30_Omy04p	45081730	45377357	530.808	FET (fem)	99	s	69	7
Omy30_Omy04p	45082705	45729431	379.963	FET (PAH fem)	95	s	69	6
Omy30_Omy04p	45082705	45123150	33.3227	FET (PAH fem)	99	s	69	5
Omy30_Omy04p	45128486	45221604	106.593	FET (PAH fem)	99	s	69	4
Omy30_Omy04p	45233297	45268259	41.3447	FET (PAH fem)	99	s	69	3
Omy30_Omy04p	45391673	45473830	79.5306	FET (fem)	99	s	69	2
Omy30_Omy04p	45391954	45434308	23.1873	FET (PAH fem)	99	s	69	1
Omy32_Omy14p	15473054	15751102	217.476	FET (PAH fem)	75	d	70	2
Omy32_Omy14p	15529029	15564862	192.649	FET (fem)	95	s	70	1
Omy32_Omy14p	24730387	25154338	223.207	FET (PAH fem)	75	d	71	1
Omy32_Omy14p	27784261	27968673	179.343	FET (PAH fem)	75	d	72	1
Omy32_Omy14p	33455614	33461110	35.0133	FET (PAH fem)	95	d	73	1
Omy32_Omy14p	36068824	36117624	90.1861	FET (PAH fem)	85	d	74	1

## Sheet: AAM_male
chr	beg	end	peak	test	quantile	same/dif?	region ID	count/region
Omy01	7893724	8158828	537.123	FET (male)	85	d	1	2
Omy01	7901114	7966379	130.737	FET (male)	95	s	1	1
Omy01	12265391	19477191	1230.74	FET (male)	75	d	2	1
Omy02	4852415	29330093	3128.24	FET (male)	75	d	3	1
Omy04_Omy04q	33565	34193795	3585.94	FET (male)	75	d	4	1
Omy04_Omy04q	24063470	24072139	58.742	FET (male)	99	d	5	1
Omy05	21982478	21995018	52.9924	FET (male)	99	d	6	1
Omy05	67722714	67732578	18.6795	CMH (male)	95	d	7	1
Omy06	43657605	43751265	160.152	FET (male)	95	d	8	2
Omy06	43659098	43683521	124.827	FET (male)	99	s	8	1
Omy06	55283277	71096851	1637.21	FET (male)	75	d	9	2
Omy06	56771818	56774854	52.937	FET (male)	99	s	9	1
Omy06	85306565	85528190	76.4182	CMH (male)	75	d	10	5
Omy06	85306565	85330594	42.228	CMH (male)	85	s	10	4
Omy06	85319176	85324655	25.4452	CMH (male)	95	s	10	3
Omy06	85319540	85320282	14.8328	CMH (male)	99	s	10	2	36981
Omy06	85283301	85283895	11.8077	CMH (male)	99	ssd	10b	1
Omy07	7575615	7595609	124.509	FET (male)	95	d	11	2
Omy07	7575666	7592173	86.2423	FET (male)	99	s	11	1
Omy07	38238343	58320772	1285.67	FET (male)	75	d	12	1
Omy07	44707225	44740990	146.153	FET (male)	95	d	13	1
Omy07	52262986	52784461	491.435	FET (male)	85	d	14	1
Omy07	52515057	52547068	165.004	FET (male)	95	d	15	1
Omy07	90251778	90571306	356.112	FET (male)	85	d	16	1
Omy08	37636890	37637970	25.3905	CMH (male)	95	d	17	3
Omy08	37636890	37637792	51.2011	FET (male)	99	s	17	2
Omy08	37636992	37637342	18.6425	CMH (male)	99	s	17	1
Omy08	41017856	41102289	34.2048	CMH (male)	85	d	18	1
Omy08	65342889	65370314	156.433	FET (male)	95	d	19	2
Omy08	65342889	65349840	62.826	FET (male)	99	s	19	1
Omy08	82216875	82262481	68.9238	CMH (male)	75	d	20	2
Omy08	82222355	82239340	33.8633	CMH (male)	85	s	20	1
Omy08	91602291	91603866	178.829	FET (male)	95	d	21	2
Omy08	91602343	91603866	174.937	FET (male)	99	s	21	1
Omy10	58104593	70565019	2081.11	FET (male)	75	d	22	1
Omy11	37375	120461	264.529	FET (male)	95	d	23	2
Omy11	37375	72359	249.305	FET (male)	99	s	23	1
Omy11	46690332	51153782	1248.14	FET (male)	75	d	24	4
Omy11	47869312	48049947	330.035	FET (male)	85	s	24	3
Omy11	48322285	48542129	403.578	FET (male)	85	ssd	24b	2
Omy11	48323527	48374974	121.877	FET (male)	95	s	24b	1
Omy13	57957729	58449900	577.136	FET (male)	85	d	25	4
Omy13	57957729	58141986	512.293	FET (male)	95	s	25	3
Omy13	57990328	58071732	398.683	FET (male)	99	s	25	2
Omy13	57990328	57990583	12.0378	CMH (male)	99	s	25	1
Omy15	31232032	37689628	1434.53	FET (male)	75	d	26	1
Omy16	21217557	21387400	75.7068	CMH (male)	75	d	27	2
Omy16	21217557	21246625	48.9713	CMH (male)	85	s	27	1
Omy17	6093536	6253532	216.981	FET (male)	95	d	28	4
Omy17	6093536	6212677	28.2826	CMH (male)	95	s	28	3
Omy17	6093536	6193442	22.6071	CMH (male)	99	s	28	2
Omy17	6093845	6221167	202.374	FET (male)	99	s	28	1
Omy17	11439440	11981280	489.15	FET (male)	85	d	29	3
Omy17	11439440	11639489	409.593	FET (male)	95	s	29	2
Omy17	11439440	11474194	271.812	FET (male)	99	s	29	1
Omy17	51294864	51546329	79.997	CMH (male)	75	d	30	2
Omy17	51303292	51380219	37.9117	CMH (male)	85	s	30	1
Omy18	74232065	74605896	138.894	CMH (male)	75	d	31	1
Omy19	2622625	3384879	718.692	FET (male)	85	d	32	3
Omy19	2622705	2882443	570.623	FET (male)	95	s	32	2
Omy19	2623241	2659213	394.726	FET (male)	99	s	32	1
Omy19	12076913	17379100	1375.78	FET (male)	75	d	33	3
Omy19	12658763	12974917	466.922	FET (male)	85	s	33	2
Omy19	12724491	12771260	160.998	FET (male)	95	s	33	1
Omy19	27739521	28212491	349.354	FET (male)	85	d	34	2
Omy19	27862782	27901593	157.633	FET (male)	95	s	34	1
Omy21	44917445	45053450	135.165	CMH (male)	75	d	35	1
Omy21	63374947	63379110	69.8608	FET (male)	99	d	36	1
Omy22	23874	99561	103.534	FET (male)	95	d	37	2
Omy22	65115	97782	73.5168	FET (male)	99	s	37	1
Omy23	12482802	24366628	2222.32	FET (male)	75	d	38	4
Omy23	13423796	14528117	924.55	FET (male)	85	s	38	3
Omy23	13423796	13495609	110.828	FET (male)	95	s	38	2
Omy23	13635368	13728599	141.792	FET (male)	95	s	38	1
Omy24	2492968	8983132	1143.18	FET (male)	75	d	39	1
Omy25_25q	21254708	46582071	4477.88	FET (male)	75	d	40	8
Omy25_25q	22398897	24976602	1473.61	CMH (male)	75	s	40	7
Omy25_25q	22398897	23100727	1290.61	CMH (male)	85	s	40	6
Omy25_25q	22421942	24096240	3006.71	FET (male)	85	s	40	5
Omy25_25q	22421942	22749617	1046.79	CMH (male)	95	s	40	4
Omy25_25q	22422402	22872410	2336.59	FET (male)	95	s	40	3
Omy25_25q	22422402	22621666	1584.77	FET (male)	99	s	40	2
Omy25_25q	22422402	22615062	746.836	CMH (male)	99	s	40	1
Omy26	19005924	19204092	330.783	FET (male)	85	d	41	2
Omy26	19005924	19072354	105.625	FET (male)	95	s	41	1
Omy26	28847068	28881719	123.476	FET (male)	95	d	42	2
Omy26	28862421	28864429	39.0978	FET (male)	99	s	42	1
Omy27	1578158	7176335	1277.83	FET (male)	75	d	43	2
Omy27	3524744	3539497	106.703	FET (male)	95	s	43	1
Omy28	28953113	34901544	1407.49	FET (male)	75	d	44	2
Omy28	29134652	29309413	60.6418	CMH (male)	75	s	44	1
Omy29_Y	5872855	47726956	8880.36	FET (male)	75	d	45	9
Omy29_Y	5879072	8647235	1251.61	FET (male)	85	s	45	8
Omy29_Y	5879072	6343405	105.581	CMH (male)	75	s	45	7
Omy29_Y	5879072	6330414	887.199	FET (male)	95	s	45	6
Omy29_Y	5879072	6229471	90.134	CMH (male)	85	s	45	5
Omy29_Y	5879072	6163413	864.363	FET (male)	99	s	45	4
Omy29_Y	5879072	6126077	85.074	CMH (male)	95	s	45	3
Omy29_Y	5879072	6025093	77.714	CMH (male)	99	s	45	2
Omy29_Y	6246059	6251894	56.345	FET (male)	99	ssd	45b	1
Omy29_Y	14632209	15583394	483.808	FET (male)	85	d	46	2
Omy29_Y	14707614	14749777	109.459	FET (male)	95	s	46	1
Omy30_Omy04p	9526152	46313669	20721.8	FET (male)	75	d	47	5
Omy30_Omy04p	10606618	10609874	66.9694	FET (male)	99	s	47	4
Omy30_Omy04p	11135577	21993694	20129.8	FET (male)	85	ssd	47b	3
Omy30_Omy04p	11135577	13742382	18701.1	FET (male)	95	s	47b	2
Omy30_Omy04p	11135577	12157713	16143.5	FET (male)	99	s	47b	1
Omy30_Omy04p	44981348	46313669	746.573	FET (male)	85	d	48	2
Omy30_Omy04p	45081730	45561387	181.328	FET (male)	95	s	48	1
Omy31_Omy25p	25325796	25360194	54.7479	CMH (male)	75	d	49	1

## Sheet: outlier_annotations
Named	Genbank	RefSeq (gff)
Omy01	CM023219.2	NC_048565.1
Omy02	CM023220.2	NC_048566.1
Omy03	CM023221.2	NC_048567.1		VGLL3	NC_048567.1 Gnomon mRNA 63124380 63129015 . + . ID=rna-XM_021597625.2;Parent=gene-LOC110520364;Dbxref=GeneID:110520364,Genbank:XM_021597625.2;Name=XM_021597625.2;gbkey=mRNA;gene=LOC110520364;model_evidence=Supporting evidence includes similarity to: 2 ESTs%2C and 100%25 coverage of the annotated genomic feature by RNAseq alignments%2C including 46 samples with support for all annotated introns;pr…
Omy04_Omy04q	CM023222.3	NC_048568.1
Omy05	CM023223.2	NC_048569.1
Omy06	CM023224.2	NC_048570.1			NC_048570.1 Gnomon mRNA 45813398 45837739 . + . ID=rna-XM_021606627.2;Parent=gene-LOC110526036;Dbxref=GeneID:110526036,Genbank:XM_021606627.2;Name=XM_021606627.2;gbkey=mRNA;gene=LOC110526036;model_evidence=Supporting evidence includes similarity to: 1 EST%2C 6 Proteins%2C and 100%25 coverage of the annotated genomic feature by RNAseq alignments%2C including 31 samples with support for all annotat…
					NC_048570.1 Gnomon mRNA 45851230 45863241 . - . ID=rna-XM_021606628.2;Parent=gene-LOC110526037;Dbxref=GeneID:110526037,Genbank:XM_021606628.2;Name=XM_021606628.2;gbkey=mRNA;gene=LOC110526037;model_evidence=Supporting evidence includes similarity to: 50 ESTs%2C 40 Proteins%2C and 100%25 coverage of the annotated genomic feature by RNAseq alignments%2C including 110 samples with support for all ann…
					NC_048570.1 BestRefSeq mRNA 45904066 45907159 . - . ID=rna-NM_001124347.2;Parent=gene-LOC100136024;Dbxref=GeneID:100136024,Genbank:NM_001124347.2;Name=NM_001124347.2;Note=The RefSeq transcript has 4 substitutions compared to this genomic sequence;exception=annotated by transcript or proteomic data;gbkey=mRNA;gene=LOC100136024;inference=similar to RNA sequence%2C mRNA (same species):RefSeq:NM_0011…
					NC_048570.1 Gnomon mRNA 45915772 45954751 . - . ID=rna-XM_021606629.2;Parent=gene-LOC110526038;Dbxref=GeneID:110526038,Genbank:XM_021606629.2;Name=XM_021606629.2;gbkey=mRNA;gene=LOC110526038;model_evidence=Supporting evidence includes similarity to: 27 Proteins%2C and 89%25 coverage of the annotated genomic feature by RNAseq alignments;product=metal transporter CNNM4;transcript_id=XM_021606629.2
					NC_048570.1 Gnomon mRNA 46076084 46190292 . + . ID=rna-XM_036980247.1;Parent=gene-LOC110526042;Dbxref=GeneID:110526042,Genbank:XM_036980247.1;Name=XM_036980247.1;gbkey=mRNA;gene=LOC110526042;model_evidence=Supporting evidence includes similarity to: 9 ESTs%2C 9 Proteins%2C and 100%25 coverage of the annotated genomic feature by RNAseq alignments%2C including 29 samples with support for all annota…
					NC_048570.1 Gnomon mRNA 85276217 85278538 . - . ID=rna-XM_021586787.2;Parent=gene-LOC110506917;Dbxref=GeneID:110506917,Genbank:XM_021586787.2;Name=XM_021586787.2;gbkey=mRNA;gene=LOC110506917;model_evidence=Supporting evidence includes similarity to: 5 ESTs%2C and 100%25 coverage of the annotated genomic feature by RNAseq alignments%2C including 36 samples with support for all annotated introns;pr…
					NC_048570.1 Gnomon mRNA 85293275 85303490 . + . ID=rna-XM_021586784.2;Parent=gene-LOC110506914;Dbxref=GeneID:110506914,Genbank:XM_021586784.2;Name=XM_021586784.2;gbkey=mRNA;gene=LOC110506914;model_evidence=Supporting evidence includes similarity to: 100%25 coverage of the annotated genomic feature by RNAseq alignments%2C including 12 samples with support for all annotated introns;product=uncharac…
					NC_048570.1 Gnomon mRNA 85332022 85482833 . - . ID=rna-XM_036981293.1;Parent=gene-LOC110513177;Dbxref=GeneID:110513177,Genbank:XM_036981293.1;Name=XM_036981293.1;gbkey=mRNA;gene=LOC110513177;model_evidence=Supporting evidence includes similarity to: 2 Proteins%2C and 100%25 coverage of the annotated genomic feature by RNAseq alignments%2C including 11 samples with support for all annotated intron…
Omy07	CM023225.2	NC_048571.1
Omy08	CM023226.2	NC_048572.1			NC_048572.1 Gnomon mRNA 85907822 86049710 . - . ID=rna-XM_036986619.1;Parent=gene-LOC110530824;Dbxref=GeneID:110530824,Genbank:XM_036986619.1;Name=XM_036986619.1;gbkey=mRNA;gene=LOC110530824;model_evidence=Supporting evidence includes similarity to: 1 EST%2C and 100%25 coverage of the annotated genomic feature by RNAseq alignments%2C including 5 samples with support for all annotated introns;prod…
					NC_048572.1 Gnomon mRNA 86352274 86555806 . + . ID=rna-XM_036986621.1;Parent=gene-LOC110530844;Dbxref=GeneID:110530844,Genbank:XM_036986621.1;Name=XM_036986621.1;gbkey=mRNA;gene=LOC110530844;model_evidence=Supporting evidence includes similarity to: 4 ESTs%2C 12 Proteins%2C and 100%25 coverage of the annotated genomic feature by RNAseq alignments%2C including 30 samples with support for all annot…
					NC_048572.1 Gnomon mRNA 86553529 86556550 . - . ID=rna-XM_036986894.1;Parent=gene-LOC118965642;Dbxref=GeneID:118965642,Genbank:XM_036986894.1;Name=XM_036986894.1;gbkey=mRNA;gene=LOC118965642;model_evidence=Supporting evidence includes similarity to: 1 Protein;product=glycine-rich cell wall structural protein 1.8-like;transcript_id=XM_036986894.1
Omy09	CM023227.2	NC_048573.1
Omy10	CM023228.2	NC_048574.1			NC_048574.1 Gnomon mRNA 58872465 58899638 . + . ID=rna-XM_036933482.1;Parent=gene-LOC110534375;Dbxref=GeneID:110534375,Genbank:XM_036933482.1;Name=XM_036933482.1;gbkey=mRNA;gene=LOC110534375;model_evidence=Supporting evidence includes similarity to: 2 ESTs%2C and 100%25 coverage of the annotated genomic feature by RNAseq alignments%2C including 9 samples with support for all annotated introns;pro…
					NC_048574.1 Gnomon mRNA 58947630 59009182 . + . ID=rna-XM_036989365.1;Parent=gene-LOC118966641;Dbxref=GeneID:118966641,Genbank:XM_036989365.1;Name=XM_036989365.1;end_range=59009182,.;gbkey=mRNA;gene=LOC118966641;model_evidence=Supporting evidence includes similarity to: 3 Proteins;partial=true;product=mucin-5AC-like;transcript_id=XM_036989365.1
					NC_048574.1 Gnomon mRNA 59009931 59020656 . + . ID=rna-XM_036989366.1;Parent=gene-LOC118966642;Dbxref=GeneID:118966642,Genbank:XM_036989366.1;Name=XM_036989366.1;gbkey=mRNA;gene=LOC118966642;model_evidence=Supporting evidence includes similarity to: 3 Proteins;product=mucin-2-like;transcript_id=XM_036989366.1
					NC_048574.1 Gnomon mRNA 59021745 59027988 . + . ID=rna-XM_036989367.1;Parent=gene-LOC118966643;Dbxref=GeneID:118966643,Genbank:XM_036989367.1;Name=XM_036989367.1;gbkey=mRNA;gene=LOC118966643;model_evidence=Supporting evidence includes similarity to: 1 Protein;product=uncharacterized protein DDB_G0283357-like;transcript_id=XM_036989367.1
					NC_048574.1 Gnomon mRNA 59118243 59120523 . - . ID=rna-XM_036989368.1;Parent=gene-LOC118966644;Dbxref=GeneID:118966644,Genbank:XM_036989368.1;Name=XM_036989368.1;gbkey=mRNA;gene=LOC118966644;model_evidence=Supporting evidence includes similarity to: 2 Proteins%2C and 57%25 coverage of the annotated genomic feature by RNAseq alignments;product=cell wall protein DAN4-like;transcript_id=XM_036989368…
Omy11	CM023229.2	NC_048575.1
Omy12	CM023230.2	NC_048576.1
Omy13	CM023231.2	NC_048577.1
Omy14_14q	CM023232.3	NC_048578.1
Omy15	CM023233.2	NC_048579.1
Omy16	CM023234.2	NC_048580.1
Omy17	CM023235.2	NC_048581.1			NC_048581.1 Gnomon mRNA 60104033 60110249 . - . ID=rna-XM_036948424.1;Parent=gene-LOC110494257;Dbxref=GeneID:110494257,Genbank:XM_036948424.1;Name=XM_036948424.1;gbkey=mRNA;gene=LOC110494257;model_evidence=Supporting evidence includes similarity to: 16 Proteins%2C and 99%25 coverage of the annotated genomic feature by RNAseq alignments;product=potassium voltage-gated channel subfamily B member 1-…
					NC_048581.1 Gnomon mRNA 60191725 60193447 . - . ID=rna-XM_036948425.1;Parent=gene-LOC118940153;Dbxref=GeneID:118940153,Genbank:XM_036948425.1;Name=XM_036948425.1;gbkey=mRNA;gene=LOC118940153;model_evidence=Supporting evidence includes similarity to: 1 Protein%2C and 97%25 coverage of the annotated genomic feature by RNAseq alignments;product=potassium voltage-gated channel subfamily B member 1-li…
					NC_048581.1 Gnomon mRNA 60197620 60223564 . - . ID=rna-XM_021569191.2;Parent=gene-LOC110494258;Dbxref=GeneID:110494258,Genbank:XM_021569191.2;Name=XM_021569191.2;gbkey=mRNA;gene=LOC110494258;model_evidence=Supporting evidence includes similarity to: 23 Proteins%2C and 100%25 coverage of the annotated genomic feature by RNAseq alignments%2C including 8 samples with support for all annotated intron…
					NC_048581.1 Gnomon mRNA 60235875 60244818 . - . ID=rna-XM_021569194.2;Parent=gene-thumpd3;Dbxref=GeneID:110494261,Genbank:XM_021569194.2;Name=XM_021569194.2;gbkey=mRNA;gene=thumpd3;model_evidence=Supporting evidence includes similarity to: 1 mRNA%2C 18 ESTs%2C 3 Proteins%2C and 100%25 coverage of the annotated genomic feature by RNAseq alignments%2C including 76 samples with support for all annot…
Omy18	CM023236.2	NC_048582.1
Omy19	CM023237.2	NC_048583.1			NC_048583.1 Gnomon mRNA 45929326 45960325 . + . ID=rna-XM_021574522.2;Parent=gene-LOC110497997;Dbxref=GeneID:110497997,Genbank:XM_021574522.2;Name=XM_021574522.2;gbkey=mRNA;gene=LOC110497997;model_evidence=Supporting evidence includes similarity to: 5 ESTs%2C 11 Proteins%2C and 100%25 coverage of the annotated genomic feature by RNAseq alignments%2C including 1 sample with support for all annotat…
					NC_048583.1 Gnomon mRNA 45970660 45984005 . + . ID=rna-XM_036954930.1;Parent=gene-LOC110497998;Dbxref=GeneID:110497998,Genbank:XM_036954930.1;Name=XM_036954930.1;gbkey=mRNA;gene=LOC110497998;model_evidence=Supporting evidence includes similarity to: 100%25 coverage of the annotated genomic feature by RNAseq alignments%2C including 22 samples with support for all annotated introns;product=interfer…
					NC_048583.1 Gnomon mRNA 45996022 46001745 . - . ID=rna-XM_036954932.1;Parent=gene-LOC118941484;Dbxref=GeneID:118941484,Genbank:XM_036954932.1;Name=XM_036954932.1;gbkey=mRNA;gene=LOC118941484;model_evidence=Supporting evidence includes similarity to: 100%25 coverage of the annotated genomic feature by RNAseq alignments%2C including 38 samples with support for all annotated introns;product=interfer…
					NC_048583.1 Gnomon mRNA 46004066 46006036 . - . ID=rna-XM_021574525.2;Parent=gene-LOC110498001;Dbxref=GeneID:110498001,Genbank:XM_021574525.2;Name=XM_021574525.2;gbkey=mRNA;gene=LOC110498001;model_evidence=Supporting evidence includes similarity to: 1 mRNA%2C 7 ESTs%2C and 100%25 coverage of the annotated genomic feature by RNAseq alignments%2C including 85 samples with support for all annotated …
					NC_048583.1 Gnomon mRNA 46013720 46016760 . - . ID=rna-XM_021574527.2;Parent=gene-LOC110498002;Dbxref=GeneID:110498002,Genbank:XM_021574527.2;Name=XM_021574527.2;gbkey=mRNA;gene=LOC110498002;model_evidence=Supporting evidence includes similarity to: 37 ESTs%2C 6 Proteins%2C and 100%25 coverage of the annotated genomic feature by RNAseq alignments%2C including 97 samples with support for all annot…
					NC_048583.1 Gnomon mRNA 46192730 46205374 . - . ID=rna-XM_021574528.2;Parent=gene-LOC110498003;Dbxref=GeneID:110498003,Genbank:XM_021574528.2;Name=XM_021574528.2;gbkey=mRNA;gene=LOC110498003;model_evidence=Supporting evidence includes similarity to: 9 ESTs%2C 5 Proteins%2C and 100%25 coverage of the annotated genomic feature by RNAseq alignments%2C including 73 samples with support for all annota…
Omy20	CM023238.2	NC_048584.1
Omy21	CM023239.2	NC_048585.1
Omy22	CM023240.2	NC_048586.1		VGLL3	NC_048586.1 Gnomon mRNA 29835498 29846456 . - . ID=rna-XM_021579457.2;Parent=gene-LOC110501714;Dbxref=GeneID:110501714,Genbank:XM_021579457.2;Name=XM_021579457.2;gbkey=mRNA;gene=LOC110501714;model_evidence=Supporting evidence includes similarity to: 2 Proteins%2C and 100%25 coverage of the annotated genomic feature by RNAseq alignments%2C including 29 samples with support for all annotated intron…
Omy23	CM023241.2	NC_048587.1
Omy24	CM023242.2	NC_048588.1
Omy25_25q	CM023243.3	NC_048589.1			NC_048589.1 Gnomon mRNA 22372957 22386710 . + . ID=rna-XM_021584952.2;Parent=gene-ppm1aa;Dbxref=GeneID:110505619,Genbank:XM_021584952.2;Name=XM_021584952.2;gbkey=mRNA;gene=ppm1aa;model_evidence=Supporting evidence includes similarity to: 6 ESTs%2C 36 Proteins%2C and 100%25 coverage of the annotated genomic feature by RNAseq alignments%2C including 64 samples with support for all annotated introns…
					NC_048589.1 Gnomon mRNA 22465681 22473989 . + . ID=rna-XM_021584955.2;Parent=gene-six6a;Dbxref=GeneID:110505621,Genbank:XM_021584955.2;Name=XM_021584955.2;gbkey=mRNA;gene=six6a;model_evidence=Supporting evidence includes similarity to: 60 Proteins%2C and 100%25 coverage of the annotated genomic feature by RNAseq alignments%2C including 27 samples with support for all annotated introns;product=SIX…
					NC_048589.1 Gnomon mRNA 22498171 22500337 . - . ID=rna-XM_021584956.2;Parent=gene-six1a;Dbxref=GeneID:110505622,Genbank:XM_021584956.2;Name=XM_021584956.2;gbkey=mRNA;gene=six1a;model_evidence=Supporting evidence includes similarity to: 1 mRNA%2C 1 EST%2C 60 Proteins%2C and 100%25 coverage of the annotated genomic feature by RNAseq alignments%2C including 46 samples with support for all annotated …
Omy26	CM023244.2	NC_048590.1
Omy27	CM023245.2	NC_048591.1
Omy28	CM023246.2	NC_048592.1
Omy29_Y	CM023247.2	NC_048593.1			NC_048593.1 Gnomon mRNA 5827044 5827912 . - . ID=rna-XM_021592520.2;Parent=gene-LOC110511721;Dbxref=GeneID:110511721,Genbank:XM_021592520.2;Name=XM_021592520.2;gbkey=mRNA;gene=LOC110511721;model_evidence=Supporting evidence includes similarity to: 1 EST%2C and 97%25 coverage of the annotated genomic feature by RNAseq alignments%2C including 25 samples with support for all annotated introns;produc…
					NC_048593.1 Gnomon mRNA 5920334 5926482 . + . ID=rna-XM_036967762.1;Parent=gene-LOC118945299;Dbxref=GeneID:118945299,Genbank:XM_036967762.1;Name=XM_036967762.1;gbkey=mRNA;gene=LOC118945299;model_evidence=Supporting evidence includes similarity to: 1 EST%2C and 100%25 coverage of the annotated genomic feature by RNAseq alignments%2C including 15 samples with support for all annotated introns;produ…
					NC_048593.1 Gnomon mRNA 5931937 5936365 . + . ID=rna-XM_036968094.1;Parent=gene-LOC110518727;Dbxref=GeneID:110518727,Genbank:XM_036968094.1;Name=XM_036968094.1;gbkey=mRNA;gene=LOC110518727;model_evidence=Supporting evidence includes similarity to: 100%25 coverage of the annotated genomic feature by RNAseq alignments%2C including 57 samples with support for all annotated introns;product=uncharacte…
					NC_048593.1 BestRefSeq mRNA 6001291 6008996 . + . ID=rna-NM_001281416.1;Parent=gene-sdy;Dbxref=GeneID:101268975,Genbank:NM_001281416.1;Name=NM_001281416.1;Note=The RefSeq transcript has 4 non-frameshifting indels compared to this genomic sequence;exception=annotated by transcript or proteomic data;gbkey=mRNA;gene=sdy;inference=similar to RNA sequence%2C mRNA (same species):RefSeq:NM_001281416.1;p…
					NC_048593.1 Gnomon mRNA 6267751 6274177 . + . ID=rna-XM_036967975.1;Parent=gene-LOC118945315;Dbxref=GeneID:118945315,Genbank:XM_036967975.1;Name=XM_036967975.1;gbkey=mRNA;gene=LOC118945315;model_evidence=Supporting evidence includes similarity to: 2 ESTs%2C and 100%25 coverage of the annotated genomic feature by RNAseq alignments%2C including 16 samples with support for all annotated introns;prod…
					NC_048593.1 Gnomon mRNA 6599060 6622505 . + . ID=rna-XM_036967548.1;Parent=gene-LOC110509560;Dbxref=GeneID:110509560,Genbank:XM_036967548.1;Name=XM_036967548.1;gbkey=mRNA;gene=LOC110509560;model_evidence=Supporting evidence includes similarity to: 2 ESTs%2C 3 Proteins%2C and 100%25 coverage of the annotated genomic feature by RNAseq alignments%2C including 1 sample with support for all annotated …
Omy30_Omy04p	CM025857.1	NC_050570.1			NC_050570.1 Gnomon mRNA 45058017 45125734 . - . ID=rna-XM_021599869.2;Parent=gene-LOC110521915;Dbxref=GeneID:110521915,Genbank:XM_021599869.2;Name=XM_021599869.2;gbkey=mRNA;gene=LOC110521915;model_evidence=Supporting evidence includes similarity to: 5 ESTs%2C 2 Proteins%2C and 100%25 coverage of the annotated genomic feature by RNAseq alignments%2C including 20 samples with support for all annota…
					NC_050570.1 Gnomon mRNA 45131760 45139316 . + . ID=rna-XM_036968891.1;Parent=gene-LOC110521916;Dbxref=GeneID:110521916,Genbank:XM_036968891.1;Name=XM_036968891.1;gbkey=mRNA;gene=LOC110521916;model_evidence=Supporting evidence includes similarity to: 16 ESTs%2C and 100%25 coverage of the annotated genomic feature by RNAseq alignments%2C including 74 samples with support for all annotated introns;p…
					NC_050570.1 Gnomon mRNA 45150366 45170704 . + . ID=rna-XM_021599877.2;Parent=gene-LOC110521917;Dbxref=GeneID:110521917,Genbank:XM_021599877.2;Name=XM_021599877.2;gbkey=mRNA;gene=LOC110521917;model_evidence=Supporting evidence includes similarity to: 6 ESTs%2C 4 Proteins%2C and 100%25 coverage of the annotated genomic feature by RNAseq alignments%2C including 86 samples with support for all annota…
					NC_050570.1 Gnomon mRNA 45305514 45307830 . + . ID=rna-XM_021599878.2;Parent=gene-LOC110521918;Dbxref=GeneID:110521918,Genbank:XM_021599878.2;Name=XM_021599878.2;gbkey=mRNA;gene=LOC110521918;model_evidence=Supporting evidence includes similarity to: 60 Proteins%2C and 100%25 coverage of the annotated genomic feature by RNAseq alignments;product=ATP-sensitive inward rectifier potassium channel 12;…
					NC_050570.1 Gnomon mRNA 45357852 45365288 . + . ID=rna-XM_021599879.2;Parent=gene-LOC110521919;Dbxref=GeneID:110521919,Genbank:XM_021599879.2;Name=XM_021599879.2;gbkey=mRNA;gene=LOC110521919;model_evidence=Supporting evidence includes similarity to: 2 ESTs%2C and 100%25 coverage of the annotated genomic feature by RNAseq alignments%2C including 51 samples with support for all annotated introns;pr…
					NC_050570.1 Gnomon mRNA 45368696 45382880 . + . ID=rna-XM_021599887.2;Parent=gene-LOC110521920;Dbxref=GeneID:110521920,Genbank:XM_021599887.2;Name=XM_021599887.2;gbkey=mRNA;gene=LOC110521920;model_evidence=Supporting evidence includes similarity to: 5 ESTs%2C 3 Proteins%2C and 100%25 coverage of the annotated genomic feature by RNAseq alignments%2C including 8 samples with support for all annotat…
					NC_050570.1 Gnomon mRNA 45394037 45444863 . - . ID=rna-XM_036968605.1;Parent=gene-LOC110521921;Dbxref=GeneID:110521921,Genbank:XM_036968605.1;Name=XM_036968605.1;gbkey=mRNA;gene=LOC110521921;model_evidence=Supporting evidence includes similarity to: 2 Proteins%2C and 100%25 coverage of the annotated genomic feature by RNAseq alignments%2C including 10 samples with support for all annotated intron…
					NC_050570.1 Gnomon mRNA 45447550 45461566 . + . ID=rna-XM_021599892.2;Parent=gene-LOC110521922;Dbxref=GeneID:110521922,Genbank:XM_021599892.2;Name=XM_021599892.2;gbkey=mRNA;gene=LOC110521922;model_evidence=Supporting evidence includes similarity to: 24 ESTs%2C 11 Proteins%2C and 100%25 coverage of the annotated genomic feature by RNAseq alignments%2C including 90 samples with support for all anno…
Omy31_Omy25p	CM025858.1	NC_050571.1
Omy32_Omy14p	CM025859.1	NC_050572.1
